# Supplementary material for: Combined Metabolome and Transcriptome Analyses of Young, Mature, and Old Rhizome Tissues of Zingiber officinale Roscoe
Source: Front Genet. 2021 Dec 8;12:795201. doi: 10.3389/fgene.2021.795201 (PMC8692858; doi:10.3389/fgene.2021.795201)
Supplement: Supplementary file 2 [file DataSheet2.xlsx]

## Sheet: Supplementary Table 1
Supplementary Table 1. Summary of the sequencing output statistics and quantification of gene expression in young, mature, and old ginger tuber tissues.
Sample	Raw Reads	Clean Reads	Mapped Reads	Percentage	Clean Base(G)	Error Rate(%)	Q20(%)	Q30(%)	GC Content(%)
Y1	47238536	45225856	37329500	0.8254	6.78	0.03	98.02	94.12	48.49
Y2	47631930	45342856	37101276	0.8182	6.8	0.02	98.12	94.25	47.62
Y3	46446990	44238406	36211756	0.8186	6.64	0.02	98.1	94.25	48.39
M1	46669730	44645856	31703340	0.7101	6.7	0.02	98.14	94.33	49.47
M2	43940550	41275834	30364730	0.7357	6.19	0.03	98.05	94.17	49.44
M3	46227510	43959484	31506272	0.7167	6.59	0.02	98.14	94.37	50.38
O1	48818126	47099182	34663558	0.736	7.06	0.02	98.41	95.03	50.23
O2	48326138	46423576	32781442	0.7061	6.96	0.02	98.22	94.57	49.93
O3	44606284	42891382	30804580	0.7182	6.43	0.03	97.75	93.5	49.59

## Sheet: Supplementary Table 2
Supplementary Table 2. Differentially expressed genes enriched in different KEGG pathways in young, mature, and old ginger rhizome tissues.
Pathway	Gene ID	Young/Mautre	Young/Old	Mature/Old	E.C.	KEGG Annotation
alpha-Linolenic acid metabolism	Cluster-22814.66550	0	1.53793	0	EC:1.3.1.-	putative quinone-oxidoreductase homolog, chloroplastic
alpha-Linolenic acid metabolism	Cluster-22814.75810	0	1.3002	0	EC:1.3.1.-	putative quinone-oxidoreductase homolog, chloroplastic
alpha-Linolenic acid metabolism	Cluster-22814.99039	0	2.75871	0	EC:1.3.1.-	putative quinone-oxidoreductase homolog, chloroplastic
alpha-Linolenic acid metabolism	Cluster-22814.107724	0	1.92306	1.26513	EC:1.3.1.-	putative quinone-oxidoreductase homolog, chloroplastic
alpha-Linolenic acid metabolism	Cluster-22814.75812	1.31799	2.49136	1.16526	EC:1.3.1.-	putative quinone-oxidoreductase homolog, chloroplastic
alpha-Linolenic acid metabolism	Cluster-22814.104279	0	-1.03456	0	EC:1.3.3.6	peroxisomal acyl-coenzyme A oxidase 1-like
alpha-Linolenic acid metabolism	Cluster-22814.91115	0	-1.04868	0	EC:1.3.3.6	peroxisomal acyl-coenzyme A oxidase 1-like
alpha-Linolenic acid metabolism	Cluster-22814.124358	0	-5.30585	0	EC:1.13.11.12	linoleate 13S-lipoxygenase 2-1, chloroplastic
alpha-Linolenic acid metabolism	Cluster-22814.130655	0	-6.41663	0	EC:1.13.11.12	linoleate 13S-lipoxygenase 2-1, chloroplastic
alpha-Linolenic acid metabolism	Cluster-22814.35800	0	-6.10812	0	EC:1.13.11.12	linoleate 13S-lipoxygenase 2-1, chloroplastic
alpha-Linolenic acid metabolism	Cluster-22814.90912	0	1.39148	0	EC:1.13.11.12	linoleate 13S-lipoxygenase 2-1, chloroplastic
alpha-Linolenic acid metabolism	Cluster-22814.15698	-4.10363	-8.37465	0	EC:1.13.11.12	linoleate 13S-lipoxygenase 2-1, chloroplastic
alpha-Linolenic acid metabolism	Cluster-22814.35801	-2.16359	-7.26904	0	EC:1.13.11.12	linoleate 13S-lipoxygenase 2-1, chloroplastic
alpha-Linolenic acid metabolism	Cluster-22814.59175	-4.96283	-2.42628	0	EC:1.13.11.12	linoleate 13S-lipoxygenase 2-1, chloroplastic
alpha-Linolenic acid metabolism	Cluster-22814.83565	1.37946	2.20679	0	EC:1.13.11.12	linoleate 13S-lipoxygenase 2-1, chloroplastic
alpha-Linolenic acid metabolism	Cluster-22814.90384	1.57106	2.07917	0	EC:1.13.11.12	linoleate 13S-lipoxygenase 2-1, chloroplastic
alpha-Linolenic acid metabolism	Cluster-22814.90913	1.41061	1.80767	0	EC:1.13.11.12	linoleate 13S-lipoxygenase 2-1, chloroplastic
alpha-Linolenic acid metabolism	Cluster-22814.92521	1.48589	1.72259	0	EC:1.13.11.12	linoleate 13S-lipoxygenase 2-1, chloroplastic
alpha-Linolenic acid metabolism	Cluster-22814.93581	1.23882	2.18643	0	EC:1.13.11.12	linoleate 13S-lipoxygenase 2-1, chloroplastic
alpha-Linolenic acid metabolism	Cluster-22814.97158	1.34108	1.9407	0	EC:1.13.11.12	linoleate 13S-lipoxygenase 2-1, chloroplastic
alpha-Linolenic acid metabolism	Cluster-22037.0	0	2.03767	1.08388	EC:1.13.11.12	linoleate 13S-lipoxygenase 2-1, chloroplastic
alpha-Linolenic acid metabolism	Cluster-22814.130905	0	-5.30477	-5.24285	EC:1.13.11.12	linoleate 13S-lipoxygenase 2-1, chloroplastic
alpha-Linolenic acid metabolism	Cluster-22814.90911	0	2.69596	1.39214	EC:1.13.11.12	linoleate 13S-lipoxygenase 2-1, chloroplastic
alpha-Linolenic acid metabolism	Cluster-22814.124362	-3.94907	-11.2559	-7.30541	EC:1.13.11.12	linoleate 13S-lipoxygenase 2-1, chloroplastic
alpha-Linolenic acid metabolism	Cluster-22814.131793	-1.18463	-2.5924	-1.41146	EC:1.13.11.12	linoleate 13S-lipoxygenase 2-1, chloroplastic
alpha-Linolenic acid metabolism	Cluster-22814.142333	-1.89727	-5.3482	-3.46091	EC:1.13.11.12	linoleate 13S-lipoxygenase 2-1, chloroplastic
alpha-Linolenic acid metabolism	Cluster-22814.39717	-1.71045	-10.7605	-9.0562	EC:1.13.11.12	linoleate 13S-lipoxygenase 2-1, chloroplastic
alpha-Linolenic acid metabolism	Cluster-22814.59176	-2.59613	-9.53786	-6.94592	EC:1.13.11.12	linoleate 13S-lipoxygenase 2-1, chloroplastic
alpha-Linolenic acid metabolism	Cluster-22814.60212	-1.83215	-6.30381	-4.47041	EC:1.13.11.12	linoleate 13S-lipoxygenase 2-1, chloroplastic
alpha-Linolenic acid metabolism	Cluster-22814.21139	-3.50654	-5.02165	0	EC:1.13.11.12	linoleate 13S-lipoxygenase 3-1, chloroplastic-like
alpha-Linolenic acid metabolism	Cluster-5654.0	-6.35622	-6.4364	0	EC:1.13.11.12	linoleate 9S-lipoxygenase A
alpha-Linolenic acid metabolism	Cluster-22814.95490	0	2.22176	1.22128	EC:1.13.11.12	lipoxygenase 2.3, chloroplastic-like
alpha-Linolenic acid metabolism	Cluster-22814.131537	0	-6.95268	0	EC:1.13.11.12	lipoxygenase 6
alpha-Linolenic acid metabolism	Cluster-22814.161863	0	-2.22204	0	EC:1.13.11.12	lipoxygenase 6
alpha-Linolenic acid metabolism	Cluster-22814.166014	0	-3.16258	0	EC:1.13.11.12	lipoxygenase 6
alpha-Linolenic acid metabolism	Cluster-22814.151900	-6.07377	-3.30495	0	EC:1.13.11.12	lipoxygenase 6
alpha-Linolenic acid metabolism	Cluster-22814.13695	0	-4.4485	-4.99005	EC:1.13.11.12	lipoxygenase 6
alpha-Linolenic acid metabolism	Cluster-22814.138408	0	-1.5564	-1.49312	EC:1.13.11.12	lipoxygenase 6
alpha-Linolenic acid metabolism	Cluster-22814.21141	0	-6.75864	-6.67216	EC:1.13.11.12	lipoxygenase 6
alpha-Linolenic acid metabolism	Cluster-22814.83156	0	-2.95863	-3.73161	EC:1.13.11.12	lipoxygenase 6
alpha-Linolenic acid metabolism	Cluster-22814.120050	0	-2.47886	0	EC:1.13.11.12	putative lipoxygenase 5
alpha-Linolenic acid metabolism	Cluster-22814.59631	-3.59856	-2.43111	0	EC:1.13.11.12	putative lipoxygenase 5
alpha-Linolenic acid metabolism	Cluster-22814.61573	-1.23488	-1.94408	0	EC:1.13.11.12	putative lipoxygenase 5
alpha-Linolenic acid metabolism	Cluster-22814.69952	-1.33805	-1.34675	0	EC:1.13.11.12	putative lipoxygenase 5
alpha-Linolenic acid metabolism	Cluster-22814.128813	0	-2.27745	-1.44843	EC:1.13.11.12	putative lipoxygenase 5
alpha-Linolenic acid metabolism	Cluster-22814.154498	0	-8.2934	-7.60617	EC:1.13.11.12	putative lipoxygenase 5
alpha-Linolenic acid metabolism	Cluster-22814.162483	0	-1.64967	-1.33105	EC:1.13.11.12	putative lipoxygenase 5
alpha-Linolenic acid metabolism	Cluster-22814.1883	0	-1.88777	-1.3677	EC:1.13.11.12	putative lipoxygenase 5
alpha-Linolenic acid metabolism	Cluster-22814.22873	0	-1.79299	-1.43218	EC:1.13.11.12	putative lipoxygenase 5
alpha-Linolenic acid metabolism	Cluster-22814.55368	0	-2.17902	-1.49292	EC:1.13.11.12	putative lipoxygenase 5
alpha-Linolenic acid metabolism	Cluster-22814.61099	0	-2.49265	-1.94172	EC:1.13.11.12	putative lipoxygenase 5
alpha-Linolenic acid metabolism	Cluster-22814.64985	0	-2.23295	-1.50992	EC:1.13.11.12	putative lipoxygenase 5
alpha-Linolenic acid metabolism	Cluster-22814.64986	0	-1.48784	-1.95501	EC:1.13.11.12	putative lipoxygenase 5
alpha-Linolenic acid metabolism	Cluster-22814.64987	0	-2.03726	-1.43469	EC:1.13.11.12	putative lipoxygenase 5
alpha-Linolenic acid metabolism	Cluster-22814.83135	0	-2.80687	-2.50343	EC:1.13.11.12	putative lipoxygenase 5
alpha-Linolenic acid metabolism	Cluster-22814.10103	0	-1.57593	0	EC:3.1.1.4	phospholipase A2 homolog 3-like
alpha-Linolenic acid metabolism	Cluster-22814.4339	0	-2.57223	-1.90614	EC:3.1.1.4	phospholipase A2 homolog 3-like
alpha-Linolenic acid metabolism	Cluster-10735.0	0	-2.65888	0	EC:3.1.1.4	phospholipase A2-alpha
alpha-Linolenic acid metabolism	Cluster-22814.52563	0	-3.11759	0	EC:3.1.1.4	phospholipase A2-alpha
alpha-Linolenic acid metabolism	Cluster-22814.176046	-3.02164	-2.82387	0	EC:3.1.1.4	phospholipase A2-alpha
alpha-Linolenic acid metabolism	Cluster-22814.135430	-5.48492	-5.09033	0	EC:4.2.1.92	allene oxide synthase 1, chloroplastic-like
alpha-Linolenic acid metabolism	Cluster-22814.182025	-1.22461	-1.93042	0	EC:4.2.1.92	allene oxide synthase 1, chloroplastic-like
alpha-Linolenic acid metabolism	Cluster-22814.85957	0	-2.29277	-2.92724	EC:4.2.1.92	allene oxide synthase 1, chloroplastic-like
alpha-Linolenic acid metabolism	Cluster-22814.131116	0	-3.72102	-3.2197	EC:4.2.1.92	allene oxide synthase 2-like
alpha-Linolenic acid metabolism	Cluster-22814.27994	0	-4.56355	-4.91533	EC:4.2.1.92	allene oxide synthase 2-like
alpha-Linolenic acid metabolism	Cluster-22814.50430	0	-4.62381	-4.07669	EC:4.2.1.92	allene oxide synthase 2-like
alpha-Linolenic acid metabolism	Cluster-22814.60920	0	-2.82666	-2.7853	EC:4.2.1.92	allene oxide synthase 2-like
alpha-Linolenic acid metabolism	Cluster-22814.115719	-2.77029	-5.81459	-3.04624	EC:4.2.1.92	allene oxide synthase 2-like
alpha-Linolenic acid metabolism	Cluster-22814.12060	-2.03958	-6.14449	-4.11456	EC:4.2.1.92	allene oxide synthase 2-like
alpha-Linolenic acid metabolism	Cluster-22814.144029	-2.16663	-5.53326	-3.36855	EC:4.2.1.92	allene oxide synthase 2-like
alpha-Linolenic acid metabolism	Cluster-22814.50431	-2.13887	-6.97093	-4.83614	EC:4.2.1.92	allene oxide synthase 2-like
alpha-Linolenic acid metabolism	Cluster-22814.66772	-2.54483	-8.48506	-5.95094	EC:4.2.1.92	allene oxide synthase 2-like
alpha-Linolenic acid metabolism	Cluster-22814.66773	-1.6264	-5.82776	-4.20502	EC:4.2.1.92	allene oxide synthase 2-like
alpha-Linolenic acid metabolism	Cluster-22814.66774	-2.50332	-6.77196	-4.27407	EC:4.2.1.92	allene oxide synthase 2-like
alpha-Linolenic acid metabolism	Cluster-22814.128659	0	-6.95015	-5.7066	EC:1.3.1.42	12-oxophytodienoate reductase 2-like
alpha-Linolenic acid metabolism	Cluster-22814.110132	0	-1.41045	0	EC:1.3.1.42	12-oxophytodienoate reductase 7
alpha-Linolenic acid metabolism	Cluster-22814.76236	0	-1.29023	0	EC:1.3.1.42	12-oxophytodienoate reductase 7
alpha-Linolenic acid metabolism	Cluster-22814.97682	0	-1.86503	0	EC:1.3.1.42	12-oxophytodienoate reductase 7
alpha-Linolenic acid metabolism	Cluster-22814.127819	0	-2.3114	-2.26483	EC:1.3.1.42	12-oxophytodienoate reductase 7
alpha-Linolenic acid metabolism	Cluster-22814.166487	0	-4.20159	-4.3981	EC:1.3.1.42	12-oxophytodienoate reductase 7
alpha-Linolenic acid metabolism	Cluster-22814.27792	1.2516	-3.10865	-4.36375	EC:1.3.1.42	12-oxophytodienoate reductase 7
alpha-Linolenic acid metabolism	Cluster-22814.127852	-5.28387	-2.65788	0	EC:1.3.1.42	putative 12-oxophytodienoate reductase 11
alpha-Linolenic acid metabolism	Cluster-22814.127854	-2.43901	-4.20191	0	EC:1.3.1.42	putative 12-oxophytodienoate reductase 11
alpha-Linolenic acid metabolism	Cluster-22814.182176	1.65889	2.11623	0	EC:1.3.1.42	putative 12-oxophytodienoate reductase 11
alpha-Linolenic acid metabolism	Cluster-22814.31587	-1.75851	-2.26457	0	EC:1.3.1.42	putative 12-oxophytodienoate reductase 11
alpha-Linolenic acid metabolism	Cluster-22814.56129	-5.24473	-3.73206	0	EC:1.3.1.42	putative 12-oxophytodienoate reductase 11
alpha-Linolenic acid metabolism	Cluster-22814.110853	-6.23607	-6.3198	0	EC:1.3.1.42	putative 12-oxophytodienoate reductase 5
alpha-Linolenic acid metabolism	Cluster-22814.110855	-2.12504	-8.81129	0	EC:1.3.1.42	putative 12-oxophytodienoate reductase 5
alpha-Linolenic acid metabolism	Cluster-22814.132731	-8.44999	-11.9747	0	EC:1.3.1.42	putative 12-oxophytodienoate reductase 5
alpha-Linolenic acid metabolism	Cluster-22814.150774	-7.56856	-7.64908	0	EC:1.3.1.42	putative 12-oxophytodienoate reductase 5
alpha-Linolenic acid metabolism	Cluster-22814.51690	-8.72556	-8.80732	0	EC:1.3.1.42	putative 12-oxophytodienoate reductase 5
alpha-Linolenic acid metabolism	Cluster-22814.110854	-2.61602	-6.00835	-3.40469	EC:1.3.1.42	putative 12-oxophytodienoate reductase 5
alpha-Linolenic acid metabolism	Cluster-22814.95639	0	1.62509	0	EC:2.3.1.16	3-ketoacyl-CoA thiolase 2, peroxisomal
alpha-Linolenic acid metabolism	Cluster-22814.47646	0	-7.66846	-8.20205	EC:2.3.1.16	3-ketoacyl-CoA thiolase 2, peroxisomal
alpha-Linolenic acid metabolism	Cluster-22814.124717	-4.85941	-8.18874	0	EC:2.3.1.16	3-ketoacyl-CoA thiolase 2, peroxisomal-like
alpha-Linolenic acid metabolism	Cluster-22814.31983	0	-4.09639	-4.85694	EC:2.3.1.16	3-ketoacyl-CoA thiolase 2, peroxisomal-like
alpha-Linolenic acid metabolism	Cluster-22814.59928	0	-2.89896	-3.72524	EC:2.3.1.16	3-ketoacyl-CoA thiolase 2, peroxisomal-like
alpha-Linolenic acid metabolism	Cluster-22814.92851	0	2.98425	2.38703	EC:2.3.1.16	3-ketoacyl-CoA thiolase 2, peroxisomal-like
alpha-Linolenic acid metabolism	Cluster-22814.125150	1.58968	-3.44115	-5.03732	EC:2.3.1.16	3-ketoacyl-CoA thiolase 2, peroxisomal-like
alpha-Linolenic acid metabolism	Cluster-22814.119527	-1.05135	-1.16795	0	EC:2.3.1.16	3-ketoacyl-CoA thiolase 2, peroxisomal-like isoform X1
alpha-Linolenic acid metabolism	Cluster-22814.47126	0	1.81967	1.59875	EC:2.3.1.16	3-ketoacyl-CoA thiolase 2, peroxisomal-like isoform X1
alpha-Linolenic acid metabolism	Cluster-22814.79348	0	1.72223	1.00714	EC:2.3.1.16	3-ketoacyl-CoA thiolase 2, peroxisomal-like isoform X1
alpha-Linolenic acid metabolism	Cluster-22814.82064	0	2.01396	1.45341	EC:2.1.1.141	jasmonate O-methyltransferase
alpha-Linolenic acid metabolism	Cluster-22814.101805	0	1.31829	0	EC:5.3.99.6	allene oxide cyclase, chloroplastic-like
alpha-Linolenic acid metabolism	Cluster-22814.101197	0	2.23916	2.34472	EC:5.3.99.6	allene oxide cyclase, chloroplastic-like
alpha-Linolenic acid metabolism	Cluster-22814.104426	0	-2.22925	-1.25892	EC:5.3.99.6	allene oxide cyclase, chloroplastic-like
alpha-Linolenic acid metabolism	Cluster-22814.112040	0	2.14213	1.50476	EC:5.3.99.6	allene oxide cyclase, chloroplastic-like
alpha-Linolenic acid metabolism	Cluster-22814.139608	0	-4.19077	-3.63929	EC:5.3.99.6	allene oxide cyclase, chloroplastic-like
alpha-Linolenic acid metabolism	Cluster-22814.101222	-1.62146	-6.48693	-4.87146	EC:5.3.99.6	allene oxide cyclase, chloroplastic-like
alpha-Linolenic acid metabolism	Cluster-22814.121048	1.79112	-3.2445	-5.04277	EC:5.3.99.6	allene oxide cyclase, chloroplastic-like
alpha-Linolenic acid metabolism	Cluster-22814.131912	-1.25998	-6.43789	-5.18418	EC:5.3.99.6	allene oxide cyclase, chloroplastic-like
alpha-Linolenic acid metabolism	Cluster-22376.0	0	-4.44028	0	EC:6.2.1.-	4-coumarate--CoA ligase 1-like
alpha-Linolenic acid metabolism	Cluster-22814.103582	0	-1.59746	-2.46829	EC:6.2.1.-	4-coumarate--CoA ligase-like 4
alpha-Linolenic acid metabolism	Cluster-22814.123923	0	-2.73872	-2.81333	EC:6.2.1.-	4-coumarate--CoA ligase-like 4
alpha-Linolenic acid metabolism	Cluster-22814.75172	0	-2.11222	0	EC:4.2.1.17 1.1.1.35 1.1.1.211	peroxisomal fatty acid beta-oxidation multifunctional protein
alpha-Linolenic acid metabolism	Cluster-22814.100178	0	1.27452	2.95952	EC:4.2.1.17 1.1.1.35 1.1.1.211	peroxisomal fatty acid beta-oxidation multifunctional protein
alpha-Linolenic acid metabolism	Cluster-22814.76473	0	-1.14765	0	EC:4.1.2.-	hypothetical protein
alpha-Linolenic acid metabolism	Cluster-22814.76472	-1.22963	-1.82294	0	EC:4.1.2.-	hypothetical protein
alpha-Linolenic acid metabolism	Cluster-22814.97895	0	7.23189	0	EC:3.1.1.3 3.1.1.13 3.1.1.4 2.3.1.51	triacylglycerol lipase SDP1 isoform X1
alpha-Linolenic acid metabolism	Cluster-22814.84029	0	1.93695	1.01983	EC:3.1.1.32	glycerolipase A1
alpha-Linolenic acid metabolism	Cluster-22814.84031	0	1.98129	1.41289	EC:3.1.1.32	glycerolipase A1
alpha-Linolenic acid metabolism	Cluster-22814.22216	-2.22012	-2.00066	0	EC:3.1.1.32	phospholipase A(1) DAD1, chloroplastic
alpha-Linolenic acid metabolism	Cluster-22814.118741	0	-3.48655	-3.96959	EC:3.1.1.32	phospholipase A(1) DAD1, chloroplastic
alpha-Linolenic acid metabolism	Cluster-22814.122510	-1.19081	-4.21267	-3.02657	EC:3.1.1.32	phospholipase A(1) DAD1, chloroplastic
alpha-Linolenic acid metabolism	Cluster-22814.72348	0	2.91053	0	EC:3.1.1.32	phospholipase A(1) DAD1, chloroplastic-like
alpha-Linolenic acid metabolism	Cluster-22814.85050	0	2.8001	0	EC:3.1.1.32	phospholipase A(1) DAD1, chloroplastic-like
alpha-Linolenic acid metabolism	Cluster-22814.85051	0	1.78004	0	EC:3.1.1.32	phospholipase A(1) DAD1, chloroplastic-like
alpha-Linolenic acid metabolism	Cluster-22814.85052	0	1.98391	0	EC:3.1.1.32	phospholipase A(1) DAD1, chloroplastic-like
alpha-Linolenic acid metabolism	Cluster-33542.0	0	-4.66266	0	EC:3.1.1.32	phospholipase A(1) DAD1, chloroplastic-like
alpha-Linolenic acid metabolism	Cluster-22814.173651	-1.7458	-2.4596	0	EC:3.1.1.32	phospholipase A(1) DAD1, chloroplastic-like
alpha-Linolenic acid metabolism	Cluster-22814.76024	-3.13689	-4.60173	0	EC:1.1.1.1	alcohol dehydrogenase
alpha-Linolenic acid metabolism	Cluster-22814.49358	0	-3.39843	-4.2428	EC:1.1.1.1	alcohol dehydrogenase
alpha-Linolenic acid metabolism	Cluster-22814.41386	-2.16382	-2.17535	0	EC:1.1.1.1	alcohol dehydrogenase 1
alpha-Linolenic acid metabolism	Cluster-22814.89109	-2.00531	-1.65187	0	EC:1.1.1.1	alcohol dehydrogenase 1
alpha-Linolenic acid metabolism	Cluster-22814.107486	-2.47691	-3.75817	-1.28856	EC:1.1.1.1	alcohol dehydrogenase 1
alpha-Linolenic acid metabolism	Cluster-22814.54309	-1.30671	-4.87409	-3.57581	EC:1.1.1.1	alcohol dehydrogenase 1
alpha-Linolenic acid metabolism	Cluster-22814.133840	0	-6.04305	0	EC:1.1.1.1	alcohol dehydrogenase 3
alpha-Linolenic acid metabolism	Cluster-22814.77591	-1.40151	-1.71925	0	EC:1.1.1.1	alcohol dehydrogenase 3
alpha-Linolenic acid metabolism	Cluster-22814.56332	-2.50522	-1.43048	1.06729	EC:1.1.1.1	alcohol dehydrogenase 3
alpha-Linolenic acid metabolism	Cluster-22814.64452	0	1.97518	0	EC:3.1.1.32	phospholipase A(1) LCAT3 isoform X1
Biosynthesis of secondary metabolites	Cluster-22814.116984	0	-6.40677	0	EC:1.1.1.1	alcohol dehydrogenase-like 3
Biosynthesis of secondary metabolites	Cluster-26481.0	-4.286	-5.25669	0	EC:1.1.1.1	alcohol dehydrogenase-like 3
Biosynthesis of secondary metabolites	Cluster-22814.173363	0	-3.69	0	EC:1.1.1.1	alcohol dehydrogenase-like 4
Biosynthesis of secondary metabolites	Cluster-22814.182334	-3.56997	-4.51264	0	EC:1.1.1.1	alcohol dehydrogenase-like 4
Biosynthesis of secondary metabolites	Cluster-22814.87736	0	1.82342	1.14742	EC:1.1.1.1	alcohol dehydrogenase-like 6 isoform X1
Biosynthesis of secondary metabolites	Cluster-22814.41669	0	1.45926	0	EC:1.1.1.2	aldo-keto reductase family 4 member C9-like
Biosynthesis of secondary metabolites	Cluster-22814.110366	0	1.12146	0	EC:1.1.1.8	glycerol-3-phosphate dehydrogenase [NAD(+)] 1, cytosolic isoform X1
Biosynthesis of secondary metabolites	Cluster-22814.103034	-6.71706	-7.75814	0	EC:1.1.1.27	L-lactate dehydrogenase A-like
Biosynthesis of secondary metabolites	Cluster-22814.171713	-2.42549	-1.89373	0	EC:1.1.1.27	L-lactate dehydrogenase A-like
Biosynthesis of secondary metabolites	Cluster-22814.18899	-2.94488	-4.37577	0	EC:1.1.1.27	L-lactate dehydrogenase A-like
Biosynthesis of secondary metabolites	Cluster-19046.0	-2.65543	-2.0716	0	EC:1.1.1.34	3-hydroxy-3-methylglutaryl-coenzyme A reductase 1
Biosynthesis of secondary metabolites	Cluster-22814.61974	0	-1.05054	0	EC:1.1.1.34	3-hydroxy-3-methylglutaryl-coenzyme A reductase 3-like
Biosynthesis of secondary metabolites	Cluster-22814.77188	0	1.5504	0	EC:1.1.1.37	malate dehydrogenase
Biosynthesis of secondary metabolites	Cluster-22814.77187	0	2.00583	1.36545	EC:1.1.1.37	malate dehydrogenase
Biosynthesis of secondary metabolites	Cluster-22814.101001	0	1.36409	0	EC:1.1.1.37	malate dehydrogenase, chloroplastic-like
Biosynthesis of secondary metabolites	Cluster-22814.93858	0	1.3689	0	EC:1.1.1.37	malate dehydrogenase, chloroplastic-like
Biosynthesis of secondary metabolites	Cluster-22814.89134	1.90984	2.4799	0	EC:1.1.1.37	malate dehydrogenase, chloroplastic-like
Biosynthesis of secondary metabolites	Cluster-22814.111569	0	-1.52237	-1.19209	EC:1.1.1.37	malate dehydrogenase, chloroplastic-like
Biosynthesis of secondary metabolites	Cluster-22814.126366	0	-1.38504	0	EC:1.1.1.37	malate dehydrogenase, mitochondrial
Biosynthesis of secondary metabolites	Cluster-22814.86570	0	-2.47425	0	EC:1.1.1.37	malate dehydrogenase, mitochondrial-like
Biosynthesis of secondary metabolites	Cluster-22814.34529	0	-1.37578	0	EC:1.1.1.42	(Kazusa) Lj3g3v0937820.1; -
Biosynthesis of secondary metabolites	Cluster-22814.145297	0	-1.05788	0	EC:1.1.1.42	cytosolic isocitrate dehydrogenase [NADP]
Biosynthesis of secondary metabolites	Cluster-22814.34530	0	-3.07469	0	EC:1.1.1.42	cytosolic isocitrate dehydrogenase [NADP]
Biosynthesis of secondary metabolites	Cluster-22814.34954	0	-1.73444	0	EC:1.1.1.42	cytosolic isocitrate dehydrogenase [NADP]
Biosynthesis of secondary metabolites	Cluster-22814.99683	-1.27056	-1.65461	0	EC:1.1.1.42	cytosolic isocitrate dehydrogenase [NADP]
Biosynthesis of secondary metabolites	Cluster-22814.78860	-1.05675	-1.0566	0	EC:1.1.1.42	isocitrate dehydrogenase [NADP]
Biosynthesis of secondary metabolites	Cluster-22814.103624	0	-1.24771	-1.27576	EC:1.1.1.42	isocitrate dehydrogenase [NADP]
Biosynthesis of secondary metabolites	Cluster-33418.0	-5.2042	-6.24998	0	EC:1.1.1.42	Isocitrate dehydrogenase [NADP], chloroplastic
Biosynthesis of secondary metabolites	Cluster-22814.99578	0	1.06346	0	EC:1.1.1.49 1.1.1.363	G6PDH, G6PDH1; glucose-6-phosphate 1-dehydrogenase, cytoplasmic isoform
Biosynthesis of secondary metabolites	Cluster-22814.87167	2.87504	3.28487	0	EC:1.1.1.49 1.1.1.363	G6PDH, G6PDH1; glucose-6-phosphate 1-dehydrogenase, cytoplasmic isoform
Biosynthesis of secondary metabolites	Cluster-22814.162748	0	-2.83075	-2.70486	EC:1.1.1.49 1.1.1.363	glucose-6-phosphate 1-dehydrogenase, chloroplastic-like
Biosynthesis of secondary metabolites	Cluster-22814.87157	0	1.25	0	EC:1.1.1.49 1.1.1.363	glucose-6-phosphate 1-dehydrogenase, cytoplasmic isoform-like
Biosynthesis of secondary metabolites	Cluster-22814.87164	0	1.57471	0	EC:1.1.1.49 1.1.1.363	glucose-6-phosphate 1-dehydrogenase, cytoplasmic isoform-like
Biosynthesis of secondary metabolites	Cluster-22814.92092	0	-9.12392	-9.62226	EC:1.1.1.49 1.1.1.363	glucose-6-phosphate 1-dehydrogenase, cytoplasmic isoform-like
Biosynthesis of secondary metabolites	Cluster-22814.99089	0	1.42011	1.26904	EC:1.1.1.85	3-isopropylmalate dehydrogenase 2, chloroplastic
Biosynthesis of secondary metabolites	Cluster-22814.15092	0	1.40907	0	EC:1.1.1.85	3-isopropylmalate dehydrogenase 2, chloroplastic-like
Biosynthesis of secondary metabolites	Cluster-22814.82997	0	1.22733	0	EC:1.1.1.85	3-isopropylmalate dehydrogenase 2, chloroplastic-like
Biosynthesis of secondary metabolites	Cluster-22814.79518	0	3.50643	0	EC:1.1.1.86	hypothetical protein
Biosynthesis of secondary metabolites	Cluster-22814.69755	0	-6.39542	0	EC:1.1.1.86	ketol-acid reductoisomerase, chloroplastic-like
Biosynthesis of secondary metabolites	Cluster-22814.90303	0	1.81056	0	EC:1.1.1.86	ketol-acid reductoisomerase, chloroplastic-like
Biosynthesis of secondary metabolites	Cluster-22814.92681	0	1.1946	0	EC:1.1.1.86	ketol-acid reductoisomerase, chloroplastic-like
Biosynthesis of secondary metabolites	Cluster-22814.3161	0	1.71985	0	EC:1.1.1.95 1.1.1.399	D-3-phosphoglycerate dehydrogenase 3, chloroplastic-like
Biosynthesis of secondary metabolites	Cluster-37045.0	0	-7.82271	-7.7109	acyl-carrier protein reductase	3-oxoacyl-[acyl-carrier-protein] reductase 4
Biosynthesis of secondary metabolites	Cluster-22814.11993	-6.38674	-6.46791	0	acyl-carrier protein reductase	3-oxoacyl-[acyl-carrier-protein] reductase 4-like
Biosynthesis of secondary metabolites	Cluster-38351.0	-2.72979	-6.40798	0	acyl-carrier protein reductase	3-oxoacyl-[acyl-carrier-protein] reductase 4-like
Biosynthesis of secondary metabolites	Cluster-22814.82551	0	1.40189	1.21932	acyl-carrier protein reductase	3-oxoacyl-[acyl-carrier-protein] reductase 4-like
Biosynthesis of secondary metabolites	Cluster-22814.82552	0	1.5433	1.46889	acyl-carrier protein reductase	3-oxoacyl-[acyl-carrier-protein] reductase 4-like
Biosynthesis of secondary metabolites	Cluster-22395.1	-4.74918	-3.4074	0	acyl-carrier protein reductase	short-chain type dehydrogenase/reductase-like
Biosynthesis of secondary metabolites	Cluster-22814.104090	2.30289	2.88078	0	acyl-carrier protein reductase	short-chain type dehydrogenase/reductase-like
Biosynthesis of secondary metabolites	Cluster-38971.0	-4.40596	-3.07291	0	acyl-carrier protein reductase	short-chain type dehydrogenase/reductase-like
Biosynthesis of secondary metabolites	Cluster-47052.0	-4.87176	-6.81682	0	acyl-carrier protein reductase	short-chain type dehydrogenase/reductase-like
Biosynthesis of secondary metabolites	Cluster-22814.175295	-4.06268	-5.38822	0	EC:1.1.1.195	cinnamyl alcohol dehydrogenase 2 isoform X1
Biosynthesis of secondary metabolites	Cluster-22814.28049	-1.85835	-1.63052	0	EC:1.1.1.195	LOC109762237; cinnamyl alcohol dehydrogenase 5
Biosynthesis of secondary metabolites	Cluster-22814.28050	-1.8113	-1.6911	0	EC:1.1.1.195	cinnamyl alcohol dehydrogenase 9
Biosynthesis of secondary metabolites	Cluster-22814.100436	0	-3.55356	0	EC:1.1.1.195	mannitol dehydrogenase
Biosynthesis of secondary metabolites	Cluster-45068.0	0	-4.6983	0	EC:1.1.1.195	mannitol dehydrogenase
Biosynthesis of secondary metabolites	Cluster-22814.77684	0	1.22576	1.49685	EC:1.1.1.205	inosine-5'-monophosphate dehydrogenase-like
Biosynthesis of secondary metabolites	Cluster-22814.93605	0	1.31813	0	EC:1.1.1.267	1-deoxy-D-xylulose 5-phosphate reductoisomerase, chloroplastic
Biosynthesis of secondary metabolites	Cluster-22814.55920	0	-4.42612	-4.58624	EC:1.1.1.267	1-deoxy-D-xylulose 5-phosphate reductoisomerase, chloroplastic
Biosynthesis of secondary metabolites	Cluster-22814.55921	0	-3.06801	-2.49606	EC:1.1.1.267	1-deoxy-D-xylulose 5-phosphate reductoisomerase, chloroplastic
Biosynthesis of secondary metabolites	Cluster-22814.118879	-1.86414	-3.70011	-1.83982	EC:1.1.1.267	1-deoxy-D-xylulose 5-phosphate reductoisomerase, chloroplastic
Biosynthesis of secondary metabolites	Cluster-22814.55793	0	-7.80142	-6.97366	EC:1.1.1.267	dxr; 1-deoxy-D-xylulose 5-phosphate reductoisomerase, chloroplastic
Biosynthesis of secondary metabolites	Cluster-22814.69023	0	7.98706	2.54296	EC:1.1.1.284 1.1.1.1	alcohol dehydrogenase class-3
Biosynthesis of secondary metabolites	Cluster-22814.97877	0	1.74339	1.08872	EC:1.1.1.284 1.1.1.1	alcohol dehydrogenase class-3
Biosynthesis of secondary metabolites	Cluster-22814.108533	0	3.35414	0	EC:1.1.1.284 1.1.1.1	alcohol dehydrogenase-like 7
Biosynthesis of secondary metabolites	Cluster-22814.78011	0	3.42606	0	EC:1.1.1.284 1.1.1.1	alcohol dehydrogenase-like 7
Biosynthesis of secondary metabolites	Cluster-22814.89383	0	1.46032	0	EC:1.1.1.284 1.1.1.1	alcohol dehydrogenase-like 7
Biosynthesis of secondary metabolites	Cluster-22814.108675	0	1.69781	1.71184	EC:1.1.1.284 1.1.1.1	alcohol dehydrogenase-like 7
Biosynthesis of secondary metabolites	Cluster-22814.77390	0	2.80889	1.68296	EC:1.1.1.284 1.1.1.1	alcohol dehydrogenase-like 7
Biosynthesis of secondary metabolites	Cluster-22814.82937	0	1.16355	2.19474	EC:1.1.1.284 1.1.1.1	alcohol dehydrogenase-like 7
Biosynthesis of secondary metabolites	Cluster-22814.88693	0	1.32831	0	EC:1.2.1.3	aldehyde dehydrogenase 5, mitochondrial-like
Biosynthesis of secondary metabolites	Cluster-22814.88694	0	1.09077	0	EC:1.2.1.3	aldehyde dehydrogenase 5, mitochondrial-like
Biosynthesis of secondary metabolites	Cluster-22814.126327	0	-1.53252	-1.04883	EC:1.2.1.3	aldehyde dehydrogenase 5, mitochondrial-like
Biosynthesis of secondary metabolites	Cluster-22814.89627	0	1.59913	1.04971	EC:1.2.1.3	aldehyde dehydrogenase 5, mitochondrial-like
Biosynthesis of secondary metabolites	Cluster-22814.81786	8.47701	6.99102	0	EC:1.2.1.3	aldehyde dehydrogenase family 2 member B7, mitochondrial
Biosynthesis of secondary metabolites	Cluster-22814.116922	0	-7.01537	0	EC:1.2.1.3	aldehyde dehydrogenase family 3 member H1-like
Biosynthesis of secondary metabolites	Cluster-22814.75800	0	1.97074	0	EC:1.2.1.3	aldehyde dehydrogenase family 3 member H1-like
Biosynthesis of secondary metabolites	Cluster-22814.97023	0	1.06954	0	EC:1.2.1.3	aldehyde dehydrogenase family 3 member H1-like
Biosynthesis of secondary metabolites	Cluster-22814.97958	0	1.12214	0	EC:1.2.1.3	aldehyde dehydrogenase family 3 member H1-like
Biosynthesis of secondary metabolites	Cluster-22814.145746	-9.58595	-9.67601	0	EC:1.2.1.3	aldehyde dehydrogenase family 3 member H1-like
Biosynthesis of secondary metabolites	Cluster-22814.153218	-2.92479	-6.68651	0	EC:1.2.1.3	aldehyde dehydrogenase family 3 member H1-like
Biosynthesis of secondary metabolites	Cluster-22814.75804	5.60436	5.52356	0	EC:1.2.1.3	aldehyde dehydrogenase family 3 member H1-like
Biosynthesis of secondary metabolites	Cluster-22814.97397	1.59035	2.52453	0	EC:1.2.1.3	aldehyde dehydrogenase family 3 member H1-like
Biosynthesis of secondary metabolites	Cluster-22814.88311	0	1.96931	1.31897	EC:1.2.1.3	aldehyde dehydrogenase family 3 member H1-like
Biosynthesis of secondary metabolites	Cluster-22814.97024	0	2.3175	1.87261	EC:1.2.1.3	aldehyde dehydrogenase family 3 member H1-like
Biosynthesis of secondary metabolites	Cluster-22814.94207	0	1.04938	0	EC:1.2.1.12	glyceraldehyde-3-phosphate dehydrogenase 2, cytosolic
Biosynthesis of secondary metabolites	Cluster-22814.94791	0	1.11013	0	EC:1.2.1.12	glyceraldehyde-3-phosphate dehydrogenase 2, cytosolic
Biosynthesis of secondary metabolites	Cluster-22814.86753	-2.51137	-1.26893	1.2353	EC:1.2.1.12	glyceraldehyde-3-phosphate dehydrogenase 2, cytosolic-like
Biosynthesis of secondary metabolites	Cluster-24715.0	-7.80936	-6.03076	0	EC:1.2.1.12	glyceraldehyde-3-phosphate dehydrogenase GAPCP1, chloroplastic-like
Biosynthesis of secondary metabolites	Cluster-22814.65701	0	-1.51395	0	EC:1.2.1.12	glyceraldehyde-3-phosphate dehydrogenase, cytosolic-like isoform X1
Biosynthesis of secondary metabolites	Cluster-22814.100998	1.26476	1.43939	0	EC:1.2.1.38	N-acetyl-gamma-glutamyl-phosphate reductase, chloroplastic
Biosynthesis of secondary metabolites	Cluster-22814.103566	1.07769	1.6326	0	EC:1.2.1.38	N-acetyl-gamma-glutamyl-phosphate reductase, chloroplastic
Biosynthesis of secondary metabolites	Cluster-22814.104642	1.05342	1.27416	0	EC:1.2.1.38	N-acetyl-gamma-glutamyl-phosphate reductase, chloroplastic
Biosynthesis of secondary metabolites	Cluster-22814.108511	1.08034	1.2233	0	EC:1.2.1.38	N-acetyl-gamma-glutamyl-phosphate reductase, chloroplastic
Biosynthesis of secondary metabolites	Cluster-22814.107148	0	1.18054	1.44149	EC:1.2.4.1	pyruvate dehydrogenase E1 component subunit alpha-1, mitochondrial
Biosynthesis of secondary metabolites	Cluster-22814.82281	0	2.1546	0	EC:1.2.4.1	pyruvate dehydrogenase E1 component subunit beta-2, mitochondrial
Biosynthesis of secondary metabolites	Cluster-22814.88530	0	-1.24922	0	EC:1.2.4.2	2-oxoglutarate dehydrogenase, mitochondrial-like
Biosynthesis of secondary metabolites	Cluster-22814.102021	-1.99504	-1.31303	0	EC:1.2.4.2	2-oxoglutarate dehydrogenase, mitochondrial-like
Biosynthesis of secondary metabolites	Cluster-22814.100890	-1.39313	-2.66388	-1.27786	EC:1.2.4.2	2-oxoglutarate dehydrogenase, mitochondrial-like
Biosynthesis of secondary metabolites	Cluster-22814.51021	0	1.03516	0	EC:1.2.4.4	2-oxoisovalerate dehydrogenase subunit alpha 2, mitochondrial
Biosynthesis of secondary metabolites	Cluster-22814.71254	1.13694	2.1684	0	EC:1.2.4.4	2-oxoisovalerate dehydrogenase subunit beta 1, mitochondrial
Biosynthesis of secondary metabolites	Cluster-22814.115506	2.72739	3.59078	0	EC:1.2.4.4	2-oxoisovalerate dehydrogenase subunit beta 1, mitochondrial-like
Biosynthesis of secondary metabolites	Cluster-22814.33015	0	1.62393	0	EC:1.3.1.9 1.3.1.10]	enoyl-[acyl-carrier-protein] reductase [NADH] 1, chloroplastic-like
Biosynthesis of secondary metabolites	Cluster-22814.68890	0	1.25782	0	EC:1.3.1.9 1.3.1.10]	enoyl-[acyl-carrier-protein] reductase [NADH] 1, chloroplastic-like
Biosynthesis of secondary metabolites	Cluster-22814.69783	0	2.29426	0	EC:1.3.1.9 1.3.1.10]	enoyl-[acyl-carrier-protein] reductase [NADH] 1, chloroplastic-like
Biosynthesis of secondary metabolites	Cluster-22814.69784	-1.11577	-9.15377	-8.04551	EC:1.3.1.9 1.3.1.10]	enoyl-[acyl-carrier-protein] reductase [NADH] 1, chloroplastic-like
Biosynthesis of secondary metabolites	Cluster-22814.77386	0	1.46507	0	EC:1.3.1.21	7-dehydrocholesterol reductase
Biosynthesis of secondary metabolites	Cluster-22814.78161	1.18301	2.03405	0	EC:1.3.1.21	7-dehydrocholesterol reductase
Biosynthesis of secondary metabolites	Cluster-22814.99487	1.0884	1.33676	0	EC:1.3.1.21	7-dehydrocholesterol reductase
Biosynthesis of secondary metabolites	Cluster-22814.88965	0	1.75094	1.25151	EC:1.3.1.21	7-dehydrocholesterol reductase
Biosynthesis of secondary metabolites	Cluster-22814.133835	-3.84269	-1.76194	0	EC:1.3.1.33	protochlorophyllide reductase
Biosynthesis of secondary metabolites	Cluster-22814.8011	0	-1.06395	0	EC:1.3.1.33	protochlorophyllide reductase-like
Biosynthesis of secondary metabolites	Cluster-22814.53909	-7.05934	-7.13824	0	EC:1.3.1.33	protochlorophyllide reductase-like
Biosynthesis of secondary metabolites	Cluster-22814.95046	0	1.38865	1.11212	EC:1.3.1.33	protochlorophyllide reductase-like
Biosynthesis of secondary metabolites	Cluster-22814.66550	0	1.53793	0	EC:1.3.1.-	putative quinone-oxidoreductase homolog, chloroplastic
Biosynthesis of secondary metabolites	Cluster-22814.75810	0	1.3002	0	EC:1.3.1.-	putative quinone-oxidoreductase homolog, chloroplastic
Biosynthesis of secondary metabolites	Cluster-22814.99039	0	2.75871	0	EC:1.3.1.-	putative quinone-oxidoreductase homolog, chloroplastic
Biosynthesis of secondary metabolites	Cluster-22814.107724	0	1.92306	1.26513	EC:1.3.1.-	putative quinone-oxidoreductase homolog, chloroplastic
Biosynthesis of secondary metabolites	Cluster-22814.75812	1.31799	2.49136	1.16526	EC:1.3.1.-	putative quinone-oxidoreductase homolog, chloroplastic
Biosynthesis of secondary metabolites	Cluster-22814.14749	0	1.17723	0	EC:1.3.2.3	L-galactono-1,4-lactone dehydrogenase 2, mitochondrial
Biosynthesis of secondary metabolites	Cluster-22814.149335	0	3.03097	0	EC:1.3.2.3	L-galactono-1,4-lactone dehydrogenase 2, mitochondrial
Biosynthesis of secondary metabolites	Cluster-22814.31736	0	-8.60919	0	EC:1.3.2.3	L-galactono-1,4-lactone dehydrogenase 2, mitochondrial
Biosynthesis of secondary metabolites	Cluster-22814.100707	1.26865	1.14129	0	EC:1.14.19.20	delta(7)-sterol-C5(6)-desaturase-like
Biosynthesis of secondary metabolites	Cluster-22814.138315	0	1.43178	0	EC:1.3.3.3	oxygen-dependent coproporphyrinogen-III oxidase, chloroplastic-like
Biosynthesis of secondary metabolites	Cluster-22814.98184	0	1.44464	0	EC:1.3.3.3	oxygen-dependent coproporphyrinogen-III oxidase, chloroplastic-like
Biosynthesis of secondary metabolites	Cluster-4162.0	0	2.1814	3.22053	EC:1.3.3.3	oxygen-dependent coproporphyrinogen-III oxidase, chloroplastic-like
Biosynthesis of secondary metabolites	Cluster-22814.96460	-6.71628	-6.79172	0	EC:1.3.3.4 1.3.3.15	protoporphyrinogen oxidase, chloroplastic
Biosynthesis of secondary metabolites	Cluster-22814.104279	0	-1.03456	0	EC:1.3.3.6	peroxisomal acyl-coenzyme A oxidase 1-like
Biosynthesis of secondary metabolites	Cluster-22814.91115	0	-1.04868	0	EC:1.3.3.6	peroxisomal acyl-coenzyme A oxidase 1-like
Biosynthesis of secondary metabolites	Cluster-22814.110022	0	7.52641	0	EC:1.3.5.1	succinate dehydrogenase [ubiquinone] flavoprotein subunit, mitochondrial
Biosynthesis of secondary metabolites	Cluster-22814.77678	0	-1.55467	-1.51369		succinate dehydrogenase subunit 3-1, mitochondrial
Biosynthesis of secondary metabolites	Cluster-22814.103802	0	-6.24471	0		succinate dehydrogenase subunit 3-1, mitochondrial-like
Biosynthesis of secondary metabolites	Cluster-22814.105824	0	-2.64719	0	EC:1.4.1.13 1.4.1.14	glutamate synthase 1 [NADH], chloroplastic-like
Biosynthesis of secondary metabolites	Cluster-22814.85530	0	-2.41453	-2.76678	EC:1.4.1.13 1.4.1.14	glutamate synthase 1 [NADH], chloroplastic-like
Biosynthesis of secondary metabolites	Cluster-22814.161091	0	-2.02455	-2.60312	EC:1.4.1.13 1.4.1.14	glutamate synthase 1 [NADH], chloroplastic-like isoform X2
Biosynthesis of secondary metabolites	Cluster-22814.57890	0	1.46185	0	EC:1.4.3.21	copper methylamine oxidase
Biosynthesis of secondary metabolites	Cluster-39892.0	0	2.77437	0	EC:1.4.3.21	copper methylamine oxidase
Biosynthesis of secondary metabolites	Cluster-22814.4191	0	2.6167	2.04403	EC:1.4.3.21	copper methylamine oxidase
Biosynthesis of secondary metabolites	Cluster-22814.112913	0	-1.53219	-1.39742	EC:1.4.3.21	hypothetical protein
Biosynthesis of secondary metabolites	Cluster-22814.95316	0	1.32853	1.2599	EC:1.4.3.21	hypothetical protein
Biosynthesis of secondary metabolites	Cluster-22814.120631	-2.4311	-3.56443	-1.13939	EC:1.4.3.21	hypothetical protein
Biosynthesis of secondary metabolites	Cluster-22814.83898	0	7.00161	0	EC:1.4.3.21	LOW QUALITY PROTEIN: primary amine oxidase
Biosynthesis of secondary metabolites	Cluster-22814.113357	0	3.3418	0	EC:1.4.3.21	primary amine oxidase
Biosynthesis of secondary metabolites	Cluster-22814.40844	0	1.89266	2.37065	EC:1.4.3.21	primary amine oxidase
Biosynthesis of secondary metabolites	Cluster-22814.181275	1.54057	1.65842	0	EC:1.4.3.21	primary amine oxidase-like
Biosynthesis of secondary metabolites	Cluster-22814.91077	0	3.68543	7.56748	EC:1.4.3.21	primary amine oxidase-like
Biosynthesis of secondary metabolites	Cluster-22814.83895	2.03137	4.05241	2.01682	EC:1.4.3.21	primary amine oxidase-like
Biosynthesis of secondary metabolites	Cluster-22814.83897	1.53415	3.96451	2.42585	EC:1.4.3.21	primary amine oxidase-like
Biosynthesis of secondary metabolites	Cluster-22814.86925	0	1.38623	1.04225	EC:1.4.3.21	uncharacterized protein LOC103968460
Biosynthesis of secondary metabolites	Cluster-22814.48352	0	-2.5506	0	EC:1.4.3.21	uncharacterized protein LOC103987137
Biosynthesis of secondary metabolites	Cluster-22814.97174	-2.88126	-3.97439	0	EC:1.4.3.21	uncharacterized protein LOC103987137
Biosynthesis of secondary metabolites	Cluster-22814.112739	0	1.61109	1.7804	EC:1.4.3.21	uncharacterized protein LOC103987137
Biosynthesis of secondary metabolites	Cluster-22814.4193	0	7.99059	3.79053	EC:1.4.3.21	uncharacterized protein LOC103987137
Biosynthesis of secondary metabolites	Cluster-22814.35643	8.88168	10.4189	1.53192	EC:1.4.3.21	uncharacterized protein LOC103987137
Biosynthesis of secondary metabolites	Cluster-22814.48350	1.07922	2.16757	1.08343	EC:1.4.3.21	uncharacterized protein LOC103987137
Biosynthesis of secondary metabolites	Cluster-22814.69540	-1.99837	-1.96816	0	EC:1.4.4.2	glycine dehydrogenase (decarboxylating), mitochondrial-like
Biosynthesis of secondary metabolites	Cluster-46051.0	0	-3.92065	0	EC:1.5.-.-	proline dehydrogenase 1, mitochondrial-like
Biosynthesis of secondary metabolites	Cluster-22814.175854	-5.73629	-5.0062	0	EC:1.5.-.-	proline dehydrogenase 1, mitochondrial-like
Biosynthesis of secondary metabolites	Cluster-22814.47990	0	-1.21179	0	EC:1.8.1.4	dihydrolipoyl dehydrogenase, mitochondrial-like
Biosynthesis of secondary metabolites	Cluster-22814.164055	-4.84165	-2.91786	0	EC:1.10.3.1	polyphenol oxidase, chloroplastic-like
Biosynthesis of secondary metabolites	Cluster-22814.54032	-2.08137	-1.60348	0	EC:1.11.1.7	cationic peroxidase 1-like
Biosynthesis of secondary metabolites	Cluster-5388.0	-3.79867	-3.51955	0	EC:1.11.1.7	cationic peroxidase 1-like
Biosynthesis of secondary metabolites	Cluster-23048.0	-3.83917	-6.12856	0	EC:1.11.1.7	cationic peroxidase SPC4-like
Biosynthesis of secondary metabolites	Cluster-32956.0	-4.18601	-7.44576	0	EC:1.11.1.7	peroxidase 1
Biosynthesis of secondary metabolites	Cluster-31700.0	-1.49401	-2.31032	0	EC:1.11.1.7	peroxidase 11 isoform X2
Biosynthesis of secondary metabolites	Cluster-22814.140336	0	-1.25594	0	EC:1.11.1.7	peroxidase 11-like
Biosynthesis of secondary metabolites	Cluster-22814.47852	-3.5178	-6.55384	0	EC:1.11.1.7	peroxidase 11-like
Biosynthesis of secondary metabolites	Cluster-25776.0	-2.19328	-6.33317	-4.14289	EC:1.11.1.7	peroxidase 11-like
Biosynthesis of secondary metabolites	Cluster-5608.0	-5.97595	-6.05834	0	EC:1.11.1.7	peroxidase 18 isoform X1
Biosynthesis of secondary metabolites	Cluster-22814.142555	0	-1.50357	-1.66292	EC:1.11.1.7	peroxidase 19
Biosynthesis of secondary metabolites	Cluster-22814.143862	-2.27915	-2.47465	0	EC:1.11.1.7	peroxidase 20
Biosynthesis of secondary metabolites	Cluster-22814.68518	0	3.58631	0	EC:1.11.1.7	peroxidase 21
Biosynthesis of secondary metabolites	Cluster-22814.60839	-1.35939	-1.20592	0	EC:1.11.1.7	peroxidase 21
Biosynthesis of secondary metabolites	Cluster-22814.159493	-7.19953	-7.27807	0	EC:1.11.1.7	peroxidase 4
Biosynthesis of secondary metabolites	Cluster-22814.56982	-4.35814	-4.58344	0	EC:1.11.1.7	peroxidase 4
Biosynthesis of secondary metabolites	Cluster-22814.8315	-3.73631	-6.58518	0	EC:1.11.1.7	peroxidase 4
Biosynthesis of secondary metabolites	Cluster-22814.150143	0	1.86535	0	EC:1.11.1.7	peroxidase 40
Biosynthesis of secondary metabolites	Cluster-22814.114620	2.24893	1.31367	0	EC:1.11.1.7	peroxidase 47
Biosynthesis of secondary metabolites	Cluster-10258.0	-3.22905	-6.75493	0	EC:1.11.1.7	peroxidase 4-like
Biosynthesis of secondary metabolites	Cluster-20995.0	-3.04073	-6.14463	0	EC:1.11.1.7	peroxidase 4-like
Biosynthesis of secondary metabolites	Cluster-22814.167786	-6.80118	-7.8457	0	EC:1.11.1.7	peroxidase 4-like
Biosynthesis of secondary metabolites	Cluster-22814.175083	-3.0879	-3.53431	0	EC:1.11.1.7	peroxidase 4-like
Biosynthesis of secondary metabolites	Cluster-22814.33806	-1.68848	-5.09247	-3.40754	EC:1.11.1.7	peroxidase 4-like
Biosynthesis of secondary metabolites	Cluster-22814.34177	0	-6.52485	0	EC:1.11.1.7	peroxidase 5
Biosynthesis of secondary metabolites	Cluster-22814.34178	0	-4.08198	0	EC:1.11.1.7	peroxidase 5
Biosynthesis of secondary metabolites	Cluster-22814.62799	0	-4.4341	0	EC:1.11.1.7	peroxidase 5
Biosynthesis of secondary metabolites	Cluster-22814.24538	-6.4245	-8.35313	0	EC:1.11.1.7	peroxidase 5
Biosynthesis of secondary metabolites	Cluster-22814.52219	-5.41928	-10.2226	0	EC:1.11.1.7	peroxidase 5
Biosynthesis of secondary metabolites	Cluster-22814.30653	0	-8.25093	-6.99883	EC:1.11.1.7	peroxidase 5
Biosynthesis of secondary metabolites	Cluster-22814.7893	-1.1256	-3.30886	-2.18751	EC:1.11.1.7	peroxidase 5
Biosynthesis of secondary metabolites	Cluster-22814.82673	-2.11276	-5.02371	-2.91638	EC:1.11.1.7	peroxidase 5
Biosynthesis of secondary metabolites	Cluster-22814.167955	2.0907	1.71186	0	EC:1.11.1.7	peroxidase 51
Biosynthesis of secondary metabolites	Cluster-22814.143364	0	-2.38266	-2.31269	EC:1.11.1.7	peroxidase 51
Biosynthesis of secondary metabolites	Cluster-22814.173197	-1.9596	-2.29617	0	EC:1.11.1.7	peroxidase 56-like
Biosynthesis of secondary metabolites	Cluster-22814.175592	-2.23174	-3.62475	0	EC:1.11.1.7	peroxidase 56-like
Biosynthesis of secondary metabolites	Cluster-22814.19073	0	3.47807	0	EC:1.11.1.7	peroxidase 59-like
Biosynthesis of secondary metabolites	Cluster-33349.0	2.57244	2.25322	0	EC:1.11.1.7	peroxidase 59-like
Biosynthesis of secondary metabolites	Cluster-22814.141404	0	-6.38125	0	EC:1.11.1.7	peroxidase 5-like
Biosynthesis of secondary metabolites	Cluster-22814.124391	-10.0377	-10.1201	0	EC:1.11.1.7	peroxidase 5-like
Biosynthesis of secondary metabolites	Cluster-22814.135369	-8.17623	-9.21865	0	EC:1.11.1.7	peroxidase 5-like
Biosynthesis of secondary metabolites	Cluster-22814.39373	-4.11127	-6.85704	0	EC:1.11.1.7	peroxidase 5-like
Biosynthesis of secondary metabolites	Cluster-22814.48607	-4.84622	-3.30711	0	EC:1.11.1.7	peroxidase 5-like
Biosynthesis of secondary metabolites	Cluster-22814.44759	0	-8.32312	-7.73253	EC:1.11.1.7	peroxidase 5-like
Biosynthesis of secondary metabolites	Cluster-22814.63847	0	-5.65323	-4.72772	EC:1.11.1.7	peroxidase 5-like
Biosynthesis of secondary metabolites	Cluster-22814.122539	-1.54083	-5.10331	-3.57069	EC:1.11.1.7	peroxidase 5-like
Biosynthesis of secondary metabolites	Cluster-22814.77062	-1.61707	-5.22117	-3.61087	EC:1.11.1.7	peroxidase 5-like
Biosynthesis of secondary metabolites	Cluster-22814.48463	0	-2.98038	0	EC:1.11.1.7	peroxidase 60-like isoform X1
Biosynthesis of secondary metabolites	Cluster-22814.61217	0	-1.70973	-1.72064	EC:1.11.1.7	peroxidase 60-like isoform X1
Biosynthesis of secondary metabolites	Cluster-22814.124581	-2.11632	-6.03208	-3.92304	EC:1.11.1.7	peroxidase 60-like isoform X1
Biosynthesis of secondary metabolites	Cluster-5253.0	-6.74153	-6.8236	0	EC:1.11.1.7	peroxidase 64
Biosynthesis of secondary metabolites	Cluster-22814.151945	0	-4.04672	0	EC:1.11.1.7	peroxidase 65
Biosynthesis of secondary metabolites	Cluster-22814.60394	0	-6.1942	0	EC:1.11.1.7	peroxidase 65
Biosynthesis of secondary metabolites	Cluster-22814.119932	0	-2.31777	-2.39135	EC:1.11.1.7	peroxidase 70-like
Biosynthesis of secondary metabolites	Cluster-22814.165624	-2.67807	-4.96219	0	EC:1.11.1.7	peroxidase 72-like
Biosynthesis of secondary metabolites	Cluster-22814.31276	-3.53121	-7.61305	0	EC:1.11.1.7	peroxidase 72-like
Biosynthesis of secondary metabolites	Cluster-8129.0	-3.31386	-8.65666	0	EC:1.11.1.7	peroxidase 72-like
Biosynthesis of secondary metabolites	Cluster-22814.34076	-3.07265	-5.21065	-2.14652	EC:1.11.1.7	peroxidase 72-like
Biosynthesis of secondary metabolites	Cluster-22814.46917	0	-6.84746	0	EC:1.11.1.7	peroxidase A2-like
Biosynthesis of secondary metabolites	Cluster-22814.66506	0	4.59202	0	EC:1.11.1.7	peroxidase A2-like
Biosynthesis of secondary metabolites	Cluster-22814.15114	-4.79028	-4.1386	0	EC:1.11.1.7	peroxidase A2-like
Biosynthesis of secondary metabolites	Cluster-22814.69204	3.07656	2.4755	0	EC:1.11.1.7	peroxidase A2-like
Biosynthesis of secondary metabolites	Cluster-27113.0	-6.07076	-6.15093	0	EC:1.11.1.7	peroxidase A2-like
Biosynthesis of secondary metabolites	Cluster-34491.0	-6.66459	-6.74508	0	EC:1.11.1.7	peroxidase A2-like
Biosynthesis of secondary metabolites	Cluster-22814.46915	-2.08651	-6.3428	-4.26195	EC:1.11.1.7	peroxidase A2-like
Biosynthesis of secondary metabolites	Cluster-22814.82513	-1.87096	-4.98608	-3.12669	EC:1.11.1.7	peroxidase A2-like
Biosynthesis of secondary metabolites	Cluster-22814.104333	0	4.83243	3.61946	EC:1.11.1.7	peroxidase P7
Biosynthesis of secondary metabolites	Cluster-22814.128691	0	-1.55924	-2.3573	EC:1.11.1.7	peroxidase P7
Biosynthesis of secondary metabolites	Cluster-22814.63636	0	-2.78112	-2.87735	EC:1.11.1.7	peroxidase P7
Biosynthesis of secondary metabolites	Cluster-22814.76670	0	-2.22281	-2.6972	EC:1.11.1.7	peroxidase P7
Biosynthesis of secondary metabolites	Cluster-22814.78898	1.22612	3.95618	2.72358	EC:1.11.1.7	peroxidase P7
Biosynthesis of secondary metabolites	Cluster-22814.78893	0	1.22548	0	EC:1.11.1.7	peroxidase P7-like
Biosynthesis of secondary metabolites	Cluster-22814.123050	-1.80715	-2.33874	0	EC:1.11.1.7	peroxidase P7-like
Biosynthesis of secondary metabolites	Cluster-22814.158663	-5.8514	-9.79021	0	EC:1.11.1.7	peroxidase P7-like
Biosynthesis of secondary metabolites	Cluster-22814.158664	-2.67044	-6.1745	0	EC:1.11.1.7	peroxidase P7-like
Biosynthesis of secondary metabolites	Cluster-22814.15924	-1.93655	-5.19283	0	EC:1.11.1.7	peroxidase P7-like
Biosynthesis of secondary metabolites	Cluster-22814.173099	-2.38887	-3.61614	0	EC:1.11.1.7	peroxidase P7-like
Biosynthesis of secondary metabolites	Cluster-42123.0	-3.13652	-3.63827	0	EC:1.11.1.7	peroxidase P7-like
Biosynthesis of secondary metabolites	Cluster-22814.67374	0	-2.56739	-2.65481	EC:1.11.1.7	peroxidase P7-like
Biosynthesis of secondary metabolites	Cluster-22814.88735	1.11818	2.94511	1.82073	EC:1.11.1.7	peroxidase P7-like
Biosynthesis of secondary metabolites	Cluster-22814.89919	1.53988	3.15837	1.61152	EC:1.11.1.7	peroxidase P7-like
Biosynthesis of secondary metabolites	Cluster-46617.0	1.24731	-2.11943	-3.36997	EC:1.11.1.7	peroxidase P7-like
Biosynthesis of secondary metabolites	Cluster-22814.83780	0	1.4743	1.69174	EC:1.11.1.7	peroxidase P7-like isoform X1
Biosynthesis of secondary metabolites	Cluster-22814.158666	-4.42171	-6.95035	0	EC:1.11.1.7	peroxidase P7-like isoform X2
Biosynthesis of secondary metabolites	Cluster-23616.2	-6.77418	-6.85413	0	EC:1.11.1.7	peroxidase P7-like isoform X2
Biosynthesis of secondary metabolites	Cluster-22814.141289	1.00236	2.83287	1.82339	EC:1.11.1.7	Prx191; peroxidase P7-like
Biosynthesis of secondary metabolites	Cluster-22814.30560	1.72711	1.77402	0	EC:1.11.1.7	putative Peroxidase 48
Biosynthesis of secondary metabolites	Cluster-22814.135019	0	-3.97603	-4.17667	EC:1.11.1.7	wall-associated receptor kinase 2-like
Biosynthesis of secondary metabolites	Cluster-22814.124358	0	-5.30585	0	EC:1.13.11.12	linoleate 13S-lipoxygenase 2-1, chloroplastic
Biosynthesis of secondary metabolites	Cluster-22814.130655	0	-6.41663	0	EC:1.13.11.12	linoleate 13S-lipoxygenase 2-1, chloroplastic
Biosynthesis of secondary metabolites	Cluster-22814.35800	0	-6.10812	0	EC:1.13.11.12	linoleate 13S-lipoxygenase 2-1, chloroplastic
Biosynthesis of secondary metabolites	Cluster-22814.90912	0	1.39148	0	EC:1.13.11.12	linoleate 13S-lipoxygenase 2-1, chloroplastic
Biosynthesis of secondary metabolites	Cluster-22814.15698	-4.10363	-8.37465	0	EC:1.13.11.12	linoleate 13S-lipoxygenase 2-1, chloroplastic
Biosynthesis of secondary metabolites	Cluster-22814.35801	-2.16359	-7.26904	0	EC:1.13.11.12	linoleate 13S-lipoxygenase 2-1, chloroplastic
Biosynthesis of secondary metabolites	Cluster-22814.59175	-4.96283	-2.42628	0	EC:1.13.11.12	linoleate 13S-lipoxygenase 2-1, chloroplastic
Biosynthesis of secondary metabolites	Cluster-22814.83565	1.37946	2.20679	0	EC:1.13.11.12	linoleate 13S-lipoxygenase 2-1, chloroplastic
Biosynthesis of secondary metabolites	Cluster-22814.90384	1.57106	2.07917	0	EC:1.13.11.12	linoleate 13S-lipoxygenase 2-1, chloroplastic
Biosynthesis of secondary metabolites	Cluster-22814.90913	1.41061	1.80767	0	EC:1.13.11.12	linoleate 13S-lipoxygenase 2-1, chloroplastic
Biosynthesis of secondary metabolites	Cluster-22814.92521	1.48589	1.72259	0	EC:1.13.11.12	linoleate 13S-lipoxygenase 2-1, chloroplastic
Biosynthesis of secondary metabolites	Cluster-22814.93581	1.23882	2.18643	0	EC:1.13.11.12	linoleate 13S-lipoxygenase 2-1, chloroplastic
Biosynthesis of secondary metabolites	Cluster-22814.97158	1.34108	1.9407	0	EC:1.13.11.12	linoleate 13S-lipoxygenase 2-1, chloroplastic
Biosynthesis of secondary metabolites	Cluster-22037.0	0	2.03767	1.08388	EC:1.13.11.12	linoleate 13S-lipoxygenase 2-1, chloroplastic
Biosynthesis of secondary metabolites	Cluster-22814.130905	0	-5.30477	-5.24285	EC:1.13.11.12	linoleate 13S-lipoxygenase 2-1, chloroplastic
Biosynthesis of secondary metabolites	Cluster-22814.90911	0	2.69596	1.39214	EC:1.13.11.12	linoleate 13S-lipoxygenase 2-1, chloroplastic
Biosynthesis of secondary metabolites	Cluster-22814.124362	-3.94907	-11.2559	-7.30541	EC:1.13.11.12	linoleate 13S-lipoxygenase 2-1, chloroplastic
Biosynthesis of secondary metabolites	Cluster-22814.131793	-1.18463	-2.5924	-1.41146	EC:1.13.11.12	linoleate 13S-lipoxygenase 2-1, chloroplastic
Biosynthesis of secondary metabolites	Cluster-22814.142333	-1.89727	-5.3482	-3.46091	EC:1.13.11.12	linoleate 13S-lipoxygenase 2-1, chloroplastic
Biosynthesis of secondary metabolites	Cluster-22814.39717	-1.71045	-10.7605	-9.0562	EC:1.13.11.12	linoleate 13S-lipoxygenase 2-1, chloroplastic
Biosynthesis of secondary metabolites	Cluster-22814.59176	-2.59613	-9.53786	-6.94592	EC:1.13.11.12	linoleate 13S-lipoxygenase 2-1, chloroplastic
Biosynthesis of secondary metabolites	Cluster-22814.60212	-1.83215	-6.30381	-4.47041	EC:1.13.11.12	linoleate 13S-lipoxygenase 2-1, chloroplastic
Biosynthesis of secondary metabolites	Cluster-22814.21139	-3.50654	-5.02165	0	EC:1.13.11.12	linoleate 13S-lipoxygenase 3-1, chloroplastic-like
Biosynthesis of secondary metabolites	Cluster-5654.0	-6.35622	-6.4364	0	EC:1.13.11.12	linoleate 9S-lipoxygenase A
Biosynthesis of secondary metabolites	Cluster-22814.95490	0	2.22176	1.22128	EC:1.13.11.12	lipoxygenase 2.3, chloroplastic-like
Biosynthesis of secondary metabolites	Cluster-22814.131537	0	-6.95268	0	EC:1.13.11.12	lipoxygenase 6
Biosynthesis of secondary metabolites	Cluster-22814.161863	0	-2.22204	0	EC:1.13.11.12	lipoxygenase 6
Biosynthesis of secondary metabolites	Cluster-22814.166014	0	-3.16258	0	EC:1.13.11.12	lipoxygenase 6
Biosynthesis of secondary metabolites	Cluster-22814.151900	-6.07377	-3.30495	0	EC:1.13.11.12	lipoxygenase 6
Biosynthesis of secondary metabolites	Cluster-22814.13695	0	-4.4485	-4.99005	EC:1.13.11.12	lipoxygenase 6
Biosynthesis of secondary metabolites	Cluster-22814.138408	0	-1.5564	-1.49312	EC:1.13.11.12	lipoxygenase 6
Biosynthesis of secondary metabolites	Cluster-22814.21141	0	-6.75864	-6.67216	EC:1.13.11.12	lipoxygenase 6
Biosynthesis of secondary metabolites	Cluster-22814.83156	0	-2.95863	-3.73161	EC:1.13.11.12	lipoxygenase 6
Biosynthesis of secondary metabolites	Cluster-22814.120050	0	-2.47886	0	EC:1.13.11.12	putative lipoxygenase 5
Biosynthesis of secondary metabolites	Cluster-22814.59631	-3.59856	-2.43111	0	EC:1.13.11.12	putative lipoxygenase 5
Biosynthesis of secondary metabolites	Cluster-22814.61573	-1.23488	-1.94408	0	EC:1.13.11.12	putative lipoxygenase 5
Biosynthesis of secondary metabolites	Cluster-22814.69952	-1.33805	-1.34675	0	EC:1.13.11.12	putative lipoxygenase 5
Biosynthesis of secondary metabolites	Cluster-22814.128813	0	-2.27745	-1.44843	EC:1.13.11.12	putative lipoxygenase 5
Biosynthesis of secondary metabolites	Cluster-22814.154498	0	-8.2934	-7.60617	EC:1.13.11.12	putative lipoxygenase 5
Biosynthesis of secondary metabolites	Cluster-22814.162483	0	-1.64967	-1.33105	EC:1.13.11.12	putative lipoxygenase 5
Biosynthesis of secondary metabolites	Cluster-22814.1883	0	-1.88777	-1.3677	EC:1.13.11.12	putative lipoxygenase 5
Biosynthesis of secondary metabolites	Cluster-22814.22873	0	-1.79299	-1.43218	EC:1.13.11.12	putative lipoxygenase 5
Biosynthesis of secondary metabolites	Cluster-22814.55368	0	-2.17902	-1.49292	EC:1.13.11.12	putative lipoxygenase 5
Biosynthesis of secondary metabolites	Cluster-22814.61099	0	-2.49265	-1.94172	EC:1.13.11.12	putative lipoxygenase 5
Biosynthesis of secondary metabolites	Cluster-22814.64985	0	-2.23295	-1.50992	EC:1.13.11.12	putative lipoxygenase 5
Biosynthesis of secondary metabolites	Cluster-22814.64986	0	-1.48784	-1.95501	EC:1.13.11.12	putative lipoxygenase 5
Biosynthesis of secondary metabolites	Cluster-22814.64987	0	-2.03726	-1.43469	EC:1.13.11.12	putative lipoxygenase 5
Biosynthesis of secondary metabolites	Cluster-22814.83135	0	-2.80687	-2.50343	EC:1.13.11.12	putative lipoxygenase 5
Biosynthesis of secondary metabolites	Cluster-41010.1	-3.42144	-6.3743	0	EC:1.14.13.11	cytochrome P450 CYP73A100-like
Biosynthesis of secondary metabolites	Cluster-22814.109870	0	-6.53463	0	EC:1.14.13.11	trans-cinnamate 4-monooxygenase-like
Biosynthesis of secondary metabolites	Cluster-22814.109820	0	-2.35885	-2.10436	EC:1.14.13.11	trans-cinnamate 4-monooxygenase-like
Biosynthesis of secondary metabolites	Cluster-22814.118986	0	-1.53214	-1.01018	EC:1.14.13.11	trans-cinnamate 4-monooxygenase-like
Biosynthesis of secondary metabolites	Cluster-22814.90670	0	-1.88182	-1.92637	EC:1.14.13.11	trans-cinnamate 4-monooxygenase-like
Biosynthesis of secondary metabolites	Cluster-23622.0	-7.78928	-7.87834	0	EC:1.14.18.1	hypothetical protein
Biosynthesis of secondary metabolites	Cluster-22814.59976	-1.58823	-1.32943	0	EC:1.14.14.17	squalene monooxygenase
Biosynthesis of secondary metabolites	Cluster-22814.90811	1.54421	1.90322	0	EC:1.14.14.17	squalene monooxygenase
Biosynthesis of secondary metabolites	Cluster-22814.133354	0	8.54316	5.93872	EC:1.14.14.17	squalene monooxygenase
Biosynthesis of secondary metabolites	Cluster-22814.134677	0	1.62364	1.13014	EC:1.14.14.17	squalene monooxygenase
Biosynthesis of secondary metabolites	Cluster-22814.59974	-2.28187	-1.84147	0	EC:1.14.14.17	squalene monooxygenase-like
Biosynthesis of secondary metabolites	Cluster-22814.90764	0	1.16354	0	EC:1.3.5.6	zeta-carotene desaturase, chloroplastic/chromoplastic
Biosynthesis of secondary metabolites	Cluster-22814.100149	0	1.15482	1.04866	EC:2.1.1.10	homocysteine S-methyltransferase 2 isoform X1
Biosynthesis of secondary metabolites	Cluster-22814.90382	0	1.71155	1.43694	EC:2.1.1.10	homocysteine S-methyltransferase 2 isoform X1
Biosynthesis of secondary metabolites	Cluster-22814.90752	0	1.12762	0	EC:2.1.1.10	homocysteine S-methyltransferase 2-like
Biosynthesis of secondary metabolites	Cluster-22814.96268	0	2.28758	2.16159	EC:2.1.1.10	homocysteine S-methyltransferase 2-like
Biosynthesis of secondary metabolites	Cluster-22814.106008	0	-5.54874	0	EC:2.1.1.14	5-methyltetrahydropteroyltriglutamate-- homocysteine methyltransferase 1
Biosynthesis of secondary metabolites	Cluster-22814.33186	0	-1.24139	0	EC:2.1.1.14	5-methyltetrahydropteroyltriglutamate-- homocysteine methyltransferase 1
Biosynthesis of secondary metabolites	Cluster-22814.134427	-1.74305	-1.82103	0	EC:2.1.1.14	5-methyltetrahydropteroyltriglutamate-- homocysteine methyltransferase 1
Biosynthesis of secondary metabolites	Cluster-22814.146876	1.5102	1.24844	0	EC:2.1.1.14	5-methyltetrahydropteroyltriglutamate-- homocysteine methyltransferase 1
Biosynthesis of secondary metabolites	Cluster-22814.100335	0	-1.09053	0	EC:2.1.1.14	5-methyltetrahydropteroyltriglutamate-- homocysteine methyltransferase 2
Biosynthesis of secondary metabolites	Cluster-22814.123366	0	-7.46561	0	EC:2.1.1.14	5-methyltetrahydropteroyltriglutamate-- homocysteine methyltransferase 2
Biosynthesis of secondary metabolites	Cluster-22814.67728	0	-7.08306	0	EC:2.1.1.14	5-methyltetrahydropteroyltriglutamate-- homocysteine methyltransferase 2
Biosynthesis of secondary metabolites	Cluster-22814.99549	0	-1.02696	0	EC:2.1.1.14	5-methyltetrahydropteroyltriglutamate-- homocysteine methyltransferase 2
Biosynthesis of secondary metabolites	Cluster-22814.104262	-1.47784	-1.84585	0	EC:2.1.1.14	5-methyltetrahydropteroyltriglutamate-- homocysteine methyltransferase 2
Biosynthesis of secondary metabolites	Cluster-22814.127536	-1.76811	-3.72504	0	EC:2.1.1.14	5-methyltetrahydropteroyltriglutamate-- homocysteine methyltransferase 2
Biosynthesis of secondary metabolites	Cluster-22814.100037	0	-3.32268	-3.27561	EC:2.1.1.14	5-methyltetrahydropteroyltriglutamate-- homocysteine methyltransferase 2
Biosynthesis of secondary metabolites	Cluster-22814.100506	0	-1.15075	0	EC:2.1.1.14	5-methyltetrahydropteroyltriglutamate-- homocysteine methyltransferase 2-like
Biosynthesis of secondary metabolites	Cluster-22814.81253	0	-1.14553	0	EC:2.1.1.14	5-methyltetrahydropteroyltriglutamate-- homocysteine methyltransferase 2-like
Biosynthesis of secondary metabolites	Cluster-22814.94600	0	-2.642	0	EC:2.1.1.14	5-methyltetrahydropteroyltriglutamate-- homocysteine methyltransferase 2-like
Biosynthesis of secondary metabolites	Cluster-22814.142644	0	-2.46416	-2.34026	EC:2.1.1.14	5-methyltetrahydropteroyltriglutamate-- homocysteine methyltransferase 2-like
Biosynthesis of secondary metabolites	Cluster-22814.57189	0	-1.64137	-1.07244	EC:2.1.1.14	5-methyltetrahydropteroyltriglutamate-- homocysteine methyltransferase-like
Biosynthesis of secondary metabolites	Cluster-22814.88819	0	-4.73274	0	EC:2.1.1.14	5-methyltetrahydropteroyltriglutamate--homocysteine methyltransferase 1-like
Biosynthesis of secondary metabolites	Cluster-22814.8680	-1.40005	-1.12299	0	EC:2.1.1.41	sterol 24-C-methyltransferase-like
Biosynthesis of secondary metabolites	Cluster-22814.28880	-6.45801	-4.68667	0	EC:2.1.1.100	protein-S-isoprenylcysteine O-methyltransferase
Biosynthesis of secondary metabolites	Cluster-22814.155872	0	-1.0801	0	EC:2.1.1.100	protein-S-isoprenylcysteine O-methyltransferase A isoform X1
Biosynthesis of secondary metabolites	Cluster-22814.74050	0	1.9589	0	EC:2.1.1.100	protein-S-isoprenylcysteine O-methyltransferase A isoform X1
Biosynthesis of secondary metabolites	Cluster-22814.81396	0	1.24234	0	EC:2.1.1.100	protein-S-isoprenylcysteine O-methyltransferase A isoform X1
Biosynthesis of secondary metabolites	Cluster-22814.130406	0	-2.00021	0	EC:2.1.1.100	protein-S-isoprenylcysteine O-methyltransferase A-like
Biosynthesis of secondary metabolites	Cluster-22814.91003	0	1.5054	0	EC:2.1.1.104	caffeoyl-CoA O-methyltransferase
Biosynthesis of secondary metabolites	Cluster-22814.91000	1.27632	2.10542	0	EC:2.1.1.104	caffeoyl-CoA O-methyltransferase
Biosynthesis of secondary metabolites	Cluster-22814.80642	0	1.91273	1.04341	EC:2.1.1.104	caffeoyl-CoA O-methyltransferase
Biosynthesis of secondary metabolites	Cluster-22814.91004	0	3.01911	1.91074	EC:2.1.1.104	caffeoyl-CoA O-methyltransferase-like
Biosynthesis of secondary metabolites	Cluster-22814.97526	0	1.20416	0	EC:2.1.2.1	serine hydroxymethyltransferase 3, chloroplastic
Biosynthesis of secondary metabolites	Cluster-22814.96522	1.02644	1.02265	0	EC:2.1.2.1	serine hydroxymethyltransferase 3, chloroplastic
Biosynthesis of secondary metabolites	Cluster-22814.132769	0	1.11096	0	EC:2.1.2.1	serine hydroxymethyltransferase 3, chloroplastic-like isoform X1
Biosynthesis of secondary metabolites	Cluster-22814.80222	0	-6.88609	0	EC:2.1.2.1	serine hydroxymethyltransferase 4
Biosynthesis of secondary metabolites	Cluster-22814.93243	0	-1.22019	0	EC:2.1.2.1	serine hydroxymethyltransferase 4
Biosynthesis of secondary metabolites	Cluster-22814.139346	-4.25835	-3.3487	0	EC:2.1.2.1	serine hydroxymethyltransferase 4
Biosynthesis of secondary metabolites	Cluster-22814.151490	-1.4071	-1.1364	0	EC:2.1.2.1	serine hydroxymethyltransferase 4
Biosynthesis of secondary metabolites	Cluster-22814.37358	-3.35069	-2.2777	0	EC:2.1.2.1	serine hydroxymethyltransferase 4
Biosynthesis of secondary metabolites	Cluster-22814.33383	0	1.03387	0	EC:2.1.2.1	serine hydroxymethyltransferase 7-like
Biosynthesis of secondary metabolites	Cluster-22814.91214	1.05496	1.223	0	EC:2.1.2.3 3.5.4.10	bifunctional purine biosynthesis protein PurH
Biosynthesis of secondary metabolites	Cluster-22814.96549	0	1.0576	0	EC:2.1.2.3 3.5.4.10	uncharacterized protein LOC103974849
Biosynthesis of secondary metabolites	Cluster-22814.135750	0	-1.86451	0	EC:2.1.2.11	3-methyl-2-oxobutanoate hydroxymethyltransferase 1, mitochondrial
Biosynthesis of secondary metabolites	Cluster-22814.81903	0	1.56849	0	EC:2.1.3.3	ornithine carbamoyltransferase, chloroplastic
Biosynthesis of secondary metabolites	Cluster-22814.81907	0	1.26779	0	EC:2.1.3.3	ornithine carbamoyltransferase, chloroplastic
Biosynthesis of secondary metabolites	Cluster-22814.104924	0	1.30096	0	EC:2.1.3.3	ornithine carbamoyltransferase, chloroplastic-like isoform X1
Biosynthesis of secondary metabolites	Cluster-22814.114293	0	1.2046	0	EC:2.1.3.3	ornithine carbamoyltransferase, chloroplastic-like isoform X1
Biosynthesis of secondary metabolites	Cluster-22814.93396	0	1.00247	0	EC:2.1.3.3	ornithine carbamoyltransferase, chloroplastic-like isoform X1
Biosynthesis of secondary metabolites	Cluster-22814.86240	1.20414	1.85669	0	EC:2.1.3.3	ornithine carbamoyltransferase, chloroplastic-like isoform X1
Biosynthesis of secondary metabolites	Cluster-22814.58567	0	2.28092	0	EC:2.2.1.2	transaldolase
Biosynthesis of secondary metabolites	Cluster-22814.18992	0	3.65227	0	EC:2.2.1.2	transaldolase-like
Biosynthesis of secondary metabolites	Cluster-22814.101711	0	-1.84543	0	EC:2.2.1.2	dihydroxyacetonetransferase
Biosynthesis of secondary metabolites	Cluster-22814.102523	-1.28132	-2.6078	-1.33396	EC:2.2.1.2	dihydroxyacetonetransferase
Biosynthesis of secondary metabolites	Cluster-22814.146314	0	1.00068	0	EC:2.2.1.2	dihydroxyacetonetransferase
Biosynthesis of secondary metabolites	Cluster-22814.79177	0	1.27216	0	EC:2.2.1.2	dihydroxyacetonetransferase
Biosynthesis of secondary metabolites	Cluster-22814.92090	0	1.23061	0	EC:2.2.1.2	dihydroxyacetonetransferase
Biosynthesis of secondary metabolites	Cluster-22814.92091	0	1.2841	0	EC:2.2.1.2	dihydroxyacetonetransferase
Biosynthesis of secondary metabolites	Cluster-22814.121749	0	2.07417	0	EC:2.3.1.35 2.3.1.1	arginine biosynthesis bifunctional protein ArgJ, chloroplastic
Biosynthesis of secondary metabolites	Cluster-22814.102994	1.35901	1.65138	0	EC:2.3.1.9	acetyl-CoA acetyltransferase, cytosolic 1-like isoform X1
Biosynthesis of secondary metabolites	Cluster-22814.122245	0	-1.09595	0	EC:2.3.1.12	dihydrolipoyllysine-residue acetyltransferase component 2 of pyruvate dehydrogenase complex, mitochondrial-like
Biosynthesis of secondary metabolites	Cluster-22814.122247	0	5.56027	0	EC:2.3.1.12	dihydrolipoyllysine-residue acetyltransferase component 2 of pyruvate dehydrogenase complex, mitochondrial-like
Biosynthesis of secondary metabolites	Cluster-22814.62924	0	1.11107	0	EC:2.3.1.12	dihydrolipoyllysine-residue acetyltransferase component 4 of pyruvate dehydrogenase complex, chloroplastic
Biosynthesis of secondary metabolites	Cluster-22814.130565	0	-1.28722	0	EC:2.3.1.30	serine acetyltransferase 1
Biosynthesis of secondary metabolites	Cluster-22814.87074	0	1.04662	0	EC:2.3.1.30	serine acetyltransferase 1
Biosynthesis of secondary metabolites	Cluster-22814.42679	0	1.01727	0	EC:2.3.1.30	serine acetyltransferase 2
Biosynthesis of secondary metabolites	Cluster-22814.152725	-9.44543	-9.52749	0	EC:2.3.1.30	serine acetyltransferase 1, chloroplastic
Biosynthesis of secondary metabolites	Cluster-22814.170820	0	-2.42645	-1.67783	EC:2.3.1.30	serine acetyltransferase 1, chloroplastic
Biosynthesis of secondary metabolites	Cluster-22814.148491	-7.36918	-7.45172	0	EC:2.3.1.31 2.3.1.46	uncharacterized protein LOC112286322
Biosynthesis of secondary metabolites	Cluster-22814.91375	0	1.53661	0	EC:2.3.1.39]	acyl-carrier-protein S-malonyltransferase
Biosynthesis of secondary metabolites	Cluster-22814.92256	0	1.89637	1.62356	EC:2.3.1.39]	acyl-carrier-protein S-malonyltransferase
Biosynthesis of secondary metabolites	Cluster-22814.110087	0	5.64324	0	EC:2.3.1.51	1-acylglycerol-3-phosphate O-acyltransferase
Biosynthesis of secondary metabolites	Cluster-22814.76457	0	-6.66733	0	EC:2.3.1.51	1-acylglycerol-3-phosphate O-acyltransferase
Biosynthesis of secondary metabolites	Cluster-22814.86191	0	1.17359	0	EC:2.3.1.51	1-acylglycerol-3-phosphate O-acyltransferase
Biosynthesis of secondary metabolites	Cluster-22814.86192	0	1.22258	0	EC:2.3.1.51	1-acylglycerol-3-phosphate O-acyltransferase
Biosynthesis of secondary metabolites	Cluster-22814.99827	0	1.03168	0	EC:2.3.1.51	1-acylglycerol-3-phosphate O-acyltransferase
Biosynthesis of secondary metabolites	Cluster-22814.48381	0	1.74466	0	EC:2.3.1.61	dihydrolipoyllysine-residue succinyltransferase component of 2-oxoglutarate dehydrogenase complex 2, mitochondrial-like
Biosynthesis of secondary metabolites	Cluster-22814.62973	0	-1.47175	-1.88564	EC:2.3.1.61	dihydrolipoyllysine-residue succinyltransferase component of 2-oxoglutarate dehydrogenase complex 2, mitochondrial-like
Biosynthesis of secondary metabolites	Cluster-17839.0	-5.71271	-5.79634	0	EC:2.3.1.74	chalcone synthase 2
Biosynthesis of secondary metabolites	Cluster-22814.36535	-7.50255	-6.62247	0	EC:2.3.1.74	chalcone synthase 2
Biosynthesis of secondary metabolites	Cluster-22814.140749	0	-6.08253	-6.28725	EC:2.3.1.74	curcumin synthase 2-like
Biosynthesis of secondary metabolites	Cluster-22814.137299	1.2461	-3.72367	-4.9745	EC:2.3.1.74	curcumin synthase 2-like
Biosynthesis of secondary metabolites	Cluster-22814.174338	0	-1.27793	0	EC:2.3.1.74	phenylpropanoylacetyl-CoA synthase-like
Biosynthesis of secondary metabolites	Cluster-22814.141900	-2.56947	-2.67254	0	EC:2.3.1.74	phenylpropanoylacetyl-CoA synthase-like
Biosynthesis of secondary metabolites	Cluster-22814.149470	0	-4.24969	-4.50412	EC:2.3.1.74	phenylpropanoylacetyl-CoA synthase-like
Biosynthesis of secondary metabolites	Cluster-22814.41575	0	-2.1862	-1.83016	EC:2.3.1.74	phenylpropanoylacetyl-CoA synthase-like
Biosynthesis of secondary metabolites	Cluster-22814.88012	0	3.10618	0	EC:2.4.1.1	alpha-1,4 glucan phosphorylase L isozyme, chloroplastic/amyloplastic
Biosynthesis of secondary metabolites	Cluster-22814.81850	4.432	4.853	0	EC:2.4.1.1	alpha-1,4 glucan phosphorylase L isozyme, chloroplastic/amyloplastic
Biosynthesis of secondary metabolites	Cluster-22814.81851	2.58652	2.86495	0	EC:2.4.1.1	alpha-1,4 glucan phosphorylase L isozyme, chloroplastic/amyloplastic
Biosynthesis of secondary metabolites	Cluster-22814.81852	2.53901	2.32836	0	EC:2.4.1.1	alpha-1,4 glucan phosphorylase L isozyme, chloroplastic/amyloplastic
Biosynthesis of secondary metabolites	Cluster-22814.87996	2.60937	2.68947	0	EC:2.4.1.1	alpha-1,4 glucan phosphorylase L isozyme, chloroplastic/amyloplastic
Biosynthesis of secondary metabolites	Cluster-22814.88010	2.66714	2.8271	0	EC:2.4.1.1	alpha-1,4 glucan phosphorylase L isozyme, chloroplastic/amyloplastic
Biosynthesis of secondary metabolites	Cluster-22814.88011	2.51062	2.99318	0	EC:2.4.1.1	alpha-1,4 glucan phosphorylase L isozyme, chloroplastic/amyloplastic
Biosynthesis of secondary metabolites	Cluster-22814.81849	2.40015	3.61812	1.21269	EC:2.4.1.1	alpha-1,4 glucan phosphorylase L isozyme, chloroplastic/amyloplastic
Biosynthesis of secondary metabolites	Cluster-22814.88001	2.48979	2.85272	0	EC:2.4.1.1	alpha-1,4 glucan phosphorylase L-2 isozyme, chloroplastic/amyloplastic
Biosynthesis of secondary metabolites	Cluster-22814.88002	3.69048	4.21755	0	EC:2.4.1.1	alpha-1,4 glucan phosphorylase L-2 isozyme, chloroplastic/amyloplastic
Biosynthesis of secondary metabolites	Cluster-22814.89727	3.79192	3.0994	0	EC:2.4.1.1	alpha-glucan phosphorylase, H isozyme
Biosynthesis of secondary metabolites	Cluster-22814.90140	2.25846	1.55172	0	EC:2.4.1.1	alpha-glucan phosphorylase, H isozyme
Biosynthesis of secondary metabolites	Cluster-22814.91676	2.48264	2.44724	0	EC:2.4.1.1	alpha-glucan phosphorylase, H isozyme
Biosynthesis of secondary metabolites	Cluster-22814.91678	2.48535	2.28997	0	EC:2.4.1.1	alpha-glucan phosphorylase, H isozyme
Biosynthesis of secondary metabolites	Cluster-22814.91831	2.3992	2.32769	0	EC:2.4.1.1	alpha-glucan phosphorylase, H isozyme
Biosynthesis of secondary metabolites	Cluster-22814.91642	3.01329	1.54295	-1.47172	EC:2.4.1.1	alpha-glucan phosphorylase, H isozyme
Biosynthesis of secondary metabolites	Cluster-22814.93655	2.94717	1.74555	-1.20638	EC:2.4.1.1	alpha-glucan phosphorylase, H isozyme
Biosynthesis of secondary metabolites	Cluster-22814.131132	-2.40584	-3.42126	0	EC:2.4.1.1	glycogen phosphorylase 1-like
Biosynthesis of secondary metabolites	Cluster-22814.41498	-5.22446	-3.71884	0	EC:2.4.1.1	glycogen phosphorylase 1-like
Biosynthesis of secondary metabolites	Cluster-22814.48192	-2.49192	-6.61345	0	EC:2.4.1.1	glycogen phosphorylase 1-like
Biosynthesis of secondary metabolites	Cluster-22814.106978	0	-1.23292	0	EC:2.4.1.1	hypothetical protein
Biosynthesis of secondary metabolites	Cluster-22814.148395	0	-2.83885	0	EC:2.4.1.1	hypothetical protein
Biosynthesis of secondary metabolites	Cluster-22814.60957	0	-3.34089	0	EC:2.4.1.1	hypothetical protein
Biosynthesis of secondary metabolites	Cluster-22814.32833	0	-1.7103	-1.87944	EC:2.4.1.1	hypothetical protein
Biosynthesis of secondary metabolites	Cluster-22814.155949	0	-4.32589	0	EC:2.4.1.13	sucrose synthase 1-like
Biosynthesis of secondary metabolites	Cluster-22814.171614	0	-2.44472	0	EC:2.4.1.13	sucrose synthase 1-like
Biosynthesis of secondary metabolites	Cluster-22814.155948	-1.3262	-2.87752	0	EC:2.4.1.13	sucrose synthase 1-like
Biosynthesis of secondary metabolites	Cluster-22814.161810	-1.57815	-2.08707	0	EC:2.4.1.13	sucrose synthase 1-like
Biosynthesis of secondary metabolites	Cluster-22814.161811	-1.0067	-1.31016	0	EC:2.4.1.13	sucrose synthase 1-like
Biosynthesis of secondary metabolites	Cluster-22814.89339	2.55418	1.32935	-1.22987	EC:2.4.1.13	sucrose synthase 1-like
Biosynthesis of secondary metabolites	Cluster-22814.101081	-1.70737	-2.46506	0	EC:2.4.1.13	sucrose synthase 2
Biosynthesis of secondary metabolites	Cluster-22814.133887	-2.03129	-1.38452	0	EC:2.4.1.13	sucrose synthase 2
Biosynthesis of secondary metabolites	Cluster-22814.134339	-1.87093	-1.62753	0	EC:2.4.1.13	sucrose synthase 2
Biosynthesis of secondary metabolites	Cluster-22814.134348	-1.02021	-1.65838	0	EC:2.4.1.13	sucrose synthase 2
Biosynthesis of secondary metabolites	Cluster-22814.27197	-4.41398	-5.38544	0	EC:2.4.1.13	sucrose synthase 2
Biosynthesis of secondary metabolites	Cluster-22814.117244	-1.51502	-2.91119	-1.39644	EC:2.4.1.13	sucrose synthase 2
Biosynthesis of secondary metabolites	Cluster-22814.104451	0	-2.37527	0	EC:2.4.1.13	sucrose synthase 2-like
Biosynthesis of secondary metabolites	Cluster-22814.87464	0	1.06093	0	EC:2.4.1.13	sucrose synthase 2-like
Biosynthesis of secondary metabolites	Cluster-22814.100843	-1.21579	-2.01293	0	EC:2.4.1.13	sucrose synthase 2-like
Biosynthesis of secondary metabolites	Cluster-22814.104722	-1.58788	-1.9751	0	EC:2.4.1.13	sucrose synthase 2-like
Biosynthesis of secondary metabolites	Cluster-22814.108041	-2.4819	-2.20968	0	EC:2.4.1.13	sucrose synthase 2-like
Biosynthesis of secondary metabolites	Cluster-22814.112283	-1.79767	-1.07966	0	EC:2.4.1.13	sucrose synthase 2-like
Biosynthesis of secondary metabolites	Cluster-22814.119699	-1.34178	-1.44928	0	EC:2.4.1.13	sucrose synthase 2-like
Biosynthesis of secondary metabolites	Cluster-22814.121662	-1.90332	-1.30752	0	EC:2.4.1.13	sucrose synthase 2-like
Biosynthesis of secondary metabolites	Cluster-22814.170916	-4.32851	-4.14362	0	EC:2.4.1.13	sucrose synthase 2-like
Biosynthesis of secondary metabolites	Cluster-22814.42486	-4.43041	-7.36274	0	EC:2.4.1.13	sucrose synthase 2-like
Biosynthesis of secondary metabolites	Cluster-22814.48569	-2.37786	-1.26986	0	EC:2.4.1.13	sucrose synthase 2-like
Biosynthesis of secondary metabolites	Cluster-22814.84211	2.17184	3.06456	0	EC:2.4.1.13	sucrose synthase 2-like
Biosynthesis of secondary metabolites	Cluster-22814.84216	1.76748	1.5109	0	EC:2.4.1.13	sucrose synthase 2-like
Biosynthesis of secondary metabolites	Cluster-22814.84217	2.57207	2.19446	0	EC:2.4.1.13	sucrose synthase 2-like
Biosynthesis of secondary metabolites	Cluster-22814.84218	1.57781	1.93433	0	EC:2.4.1.13	sucrose synthase 2-like
Biosynthesis of secondary metabolites	Cluster-22814.87462	-2.03348	-4.11297	0	EC:2.4.1.13	sucrose synthase 2-like
Biosynthesis of secondary metabolites	Cluster-22814.89364	4.24744	3.53078	0	EC:2.4.1.13	sucrose synthase 2-like
Biosynthesis of secondary metabolites	Cluster-22814.90846	1.72651	1.90438	0	EC:2.4.1.13	sucrose synthase 2-like
Biosynthesis of secondary metabolites	Cluster-22814.91289	2.63505	2.47843	0	EC:2.4.1.13	sucrose synthase 2-like
Biosynthesis of secondary metabolites	Cluster-22814.91583	1.50956	1.64063	0	EC:2.4.1.13	sucrose synthase 2-like
Biosynthesis of secondary metabolites	Cluster-22814.93370	2.70437	2.06616	0	EC:2.4.1.13	sucrose synthase 2-like
Biosynthesis of secondary metabolites	Cluster-22814.93856	1.76366	1.57503	0	EC:2.4.1.13	sucrose synthase 2-like
Biosynthesis of secondary metabolites	Cluster-22814.95117	-1.42237	-1.84019	0	EC:2.4.1.13	sucrose synthase 2-like
Biosynthesis of secondary metabolites	Cluster-22814.96786	1.77489	2.1271	0	EC:2.4.1.13	sucrose synthase 2-like
Biosynthesis of secondary metabolites	Cluster-22814.104723	0	1.37341	1.02203	EC:2.4.1.13	sucrose synthase 2-like
Biosynthesis of secondary metabolites	Cluster-22814.34222	-1.19801	-2.3589	-1.16457	EC:2.4.1.13	sucrose synthase 2-like
Biosynthesis of secondary metabolites	Cluster-22814.68042	0	1.93587	0	EC:2.4.1.13	sucrose synthase 4
Biosynthesis of secondary metabolites	Cluster-22814.89387	0	2.22672	0	EC:2.4.1.13	sucrose synthase 4
Biosynthesis of secondary metabolites	Cluster-22814.100738	0	3.26117	1.71699	EC:2.4.1.13	sucrose synthase 4
Biosynthesis of secondary metabolites	Cluster-22814.130811	-8.88391	-8.97146	0	EC:2.4.1.13	sucrose synthase 7-like
Biosynthesis of secondary metabolites	Cluster-36492.0	-3.09742	-6.01828	0	EC:2.4.1.13	sucrose synthase 7-like
Biosynthesis of secondary metabolites	Cluster-22814.67025	0	-7.47825	-6.8707	EC:2.4.1.13	sucrose synthase 7-like
Biosynthesis of secondary metabolites	Cluster-22814.142640	0	4.30465	0	EC:2.4.1.14	sucrose-phosphate synthase 1
Biosynthesis of secondary metabolites	Cluster-22814.55201	0	1.17876	0	EC:2.4.1.14	sucrose-phosphate synthase 1
Biosynthesis of secondary metabolites	Cluster-22814.80140	0	-6.82209	0	EC:2.4.1.14	sucrose-phosphate synthase 1
Biosynthesis of secondary metabolites	Cluster-22814.83977	0	1.12847	0	EC:2.4.1.14	sucrose-phosphate synthase 1
Biosynthesis of secondary metabolites	Cluster-22814.90600	0	3.5007	0	EC:2.4.1.14	sucrose-phosphate synthase 1
Biosynthesis of secondary metabolites	Cluster-22814.91716	0	7.98139	0	EC:2.4.1.14	sucrose-phosphate synthase 1
Biosynthesis of secondary metabolites	Cluster-22814.94733	0	-6.71165	0	EC:2.4.1.14	sucrose-phosphate synthase 1
Biosynthesis of secondary metabolites	Cluster-22814.171850	8.29486	7.74838	0	EC:2.4.1.14	sucrose-phosphate synthase 1
Biosynthesis of secondary metabolites	Cluster-22814.67771	3.8147	3.48195	0	EC:2.4.1.14	sucrose-phosphate synthase 1
Biosynthesis of secondary metabolites	Cluster-22814.83748	3.31337	4.23066	0	EC:2.4.1.14	sucrose-phosphate synthase 1
Biosynthesis of secondary metabolites	Cluster-22814.86636	2.10379	2.41616	0	EC:2.4.1.14	sucrose-phosphate synthase 1
Biosynthesis of secondary metabolites	Cluster-22814.92527	1.99661	2.0096	0	EC:2.4.1.14	sucrose-phosphate synthase 1
Biosynthesis of secondary metabolites	Cluster-22814.93091	1.81714	2.63127	0	EC:2.4.1.14	sucrose-phosphate synthase 1
Biosynthesis of secondary metabolites	Cluster-22814.61168	0	2.3958	1.23072	EC:2.4.1.14	sucrose-phosphate synthase 1
Biosynthesis of secondary metabolites	Cluster-22814.70891	1.8062	2.40592	0	EC:2.4.1.14	sucrose-phosphate synthase 1 isoform X1
Biosynthesis of secondary metabolites	Cluster-22814.83749	2.84838	2.97403	0	EC:2.4.1.14	sucrose-phosphate synthase 1 isoform X1
Biosynthesis of secondary metabolites	Cluster-22814.94145	5.27403	5.74562	0	EC:2.4.1.14	sucrose-phosphate synthase 1 isoform X1
Biosynthesis of secondary metabolites	Cluster-22814.94147	2.05703	1.49549	0	EC:2.4.1.14	sucrose-phosphate synthase 1 isoform X1
Biosynthesis of secondary metabolites	Cluster-22814.110605	0	7.32638	0	EC:2.4.1.14	sucrose-phosphate synthase 2
Biosynthesis of secondary metabolites	Cluster-22814.90159	7.13219	6.92179	0	EC:2.4.1.14	sucrose-phosphate synthase 2
Biosynthesis of secondary metabolites	Cluster-22814.110603	2.53591	3.75164	1.21042	EC:2.4.1.14	sucrose-phosphate synthase 2
Biosynthesis of secondary metabolites	Cluster-22814.111926	2.72899	3.59664	0	EC:2.4.1.14	sucrose-phosphate synthase 3
Biosynthesis of secondary metabolites	Cluster-17430.0	-8.40271	-8.49226	0	EC:2.4.1.17	UDP-Glycosyltransferase/glycogen phosphorylase
Biosynthesis of secondary metabolites	Cluster-22814.98347	0	1.81718	0	EC:2.4.1.18	1,4-alpha-glucan-branching enzyme 1, chloroplastic/amyloplastic
Biosynthesis of secondary metabolites	Cluster-22814.81983	1.06279	1.97784	0	EC:2.4.1.18	1,4-alpha-glucan-branching enzyme 1, chloroplastic/amyloplastic-like
Biosynthesis of secondary metabolites	Cluster-22814.85489	0	3.74281	2.0294	EC:2.4.1.18	1,4-alpha-glucan-branching enzyme 1, chloroplastic/amyloplastic-like
Biosynthesis of secondary metabolites	Cluster-22814.99292	1.20952	2.48156	1.26822	EC:2.4.1.18	1,4-alpha-glucan-branching enzyme 1, chloroplastic/amyloplastic-like
Biosynthesis of secondary metabolites	Cluster-22814.80153	0	1.61222	0	EC:2.4.1.18	1,4-alpha-glucan-branching enzyme 2-2, chloroplastic/amyloplastic-like
Biosynthesis of secondary metabolites	Cluster-22814.94218	0	7.54204	0	EC:2.4.1.18	1,4-alpha-glucan-branching enzyme 2-2, chloroplastic/amyloplastic-like
Biosynthesis of secondary metabolites	Cluster-22814.101245	1.61371	2.37499	0	EC:2.4.1.18	1,4-alpha-glucan-branching enzyme 2-2, chloroplastic/amyloplastic-like
Biosynthesis of secondary metabolites	Cluster-22814.81176	1.69806	1.72187	0	EC:2.4.1.18	1,4-alpha-glucan-branching enzyme 2-2, chloroplastic/amyloplastic-like
Biosynthesis of secondary metabolites	Cluster-22814.81177	1.57772	1.82798	0	EC:2.4.1.18	1,4-alpha-glucan-branching enzyme 2-2, chloroplastic/amyloplastic-like
Biosynthesis of secondary metabolites	Cluster-22814.81179	1.54911	2.10792	0	EC:2.4.1.18	1,4-alpha-glucan-branching enzyme 2-2, chloroplastic/amyloplastic-like
Biosynthesis of secondary metabolites	Cluster-22814.92163	2.41829	1.92718	0	EC:2.4.1.18	1,4-alpha-glucan-branching enzyme 2-2, chloroplastic/amyloplastic-like
Biosynthesis of secondary metabolites	Cluster-22814.94077	1.07997	1.89037	0	EC:2.4.1.18	1,4-alpha-glucan-branching enzyme 2-2, chloroplastic/amyloplastic-like
Biosynthesis of secondary metabolites	Cluster-22814.102759	0	2.16468	1.25961	EC:2.4.1.18	1,4-alpha-glucan-branching enzyme 2-2, chloroplastic/amyloplastic-like
Biosynthesis of secondary metabolites	Cluster-22814.101242	3.25866	1.84628	-1.41809	EC:2.4.1.18	1,4-alpha-glucan-branching enzyme 2-2, chloroplastic/amyloplastic-like
Biosynthesis of secondary metabolites	Cluster-22814.58061	2.8128	1.55292	-1.26782	EC:2.4.1.18	1,4-alpha-glucan-branching enzyme 2-2, chloroplastic/amyloplastic-like
Biosynthesis of secondary metabolites	Cluster-22814.115119	0	-3.02965	0	EC:2.4.1.18	1,4-alpha-glucan-branching enzyme, chloroplastic/amyloplastic-like
Biosynthesis of secondary metabolites	Cluster-22814.133249	0	1.56868	0	EC:2.4.1.18	1,4-alpha-glucan-branching enzyme, chloroplastic/amyloplastic-like
Biosynthesis of secondary metabolites	Cluster-22814.86607	0	4.30062	0	EC:2.4.1.18	1,4-alpha-glucan-branching enzyme, chloroplastic/amyloplastic-like
Biosynthesis of secondary metabolites	Cluster-22814.95543	0	1.00191	0	EC:2.4.1.18	1,4-alpha-glucan-branching enzyme, chloroplastic/amyloplastic-like
Biosynthesis of secondary metabolites	Cluster-22814.95993	0	1.66601	0	EC:2.4.1.18	1,4-alpha-glucan-branching enzyme, chloroplastic/amyloplastic-like
Biosynthesis of secondary metabolites	Cluster-22814.107314	1.04955	1.41794	0	EC:2.4.1.18	1,4-alpha-glucan-branching enzyme, chloroplastic/amyloplastic-like
Biosynthesis of secondary metabolites	Cluster-22814.120313	2.07353	2.82151	0	EC:2.4.1.18	1,4-alpha-glucan-branching enzyme, chloroplastic/amyloplastic-like
Biosynthesis of secondary metabolites	Cluster-22814.85494	8.01296	8.01061	0	EC:2.4.1.18	1,4-alpha-glucan-branching enzyme, chloroplastic/amyloplastic-like
Biosynthesis of secondary metabolites	Cluster-22814.83017	0	2.64021	1.39214	EC:2.4.1.18	1,4-alpha-glucan-branching enzyme, chloroplastic/amyloplastic-like
Biosynthesis of secondary metabolites	Cluster-22814.124298	0	1.75953	0	EC:2.4.1.18	1,4-alpha-glucan-branching enzyme, chloroplastic/amyloplastic-like isoform X1
Biosynthesis of secondary metabolites	Cluster-22814.95983	0	3.44166	0	EC:2.4.1.18	1,4-alpha-glucan-branching enzyme, chloroplastic/amyloplastic-like isoform X1
Biosynthesis of secondary metabolites	Cluster-22814.85491	1.73305	1.17956	0	EC:2.4.1.18	1,4-alpha-glucan-branching enzyme, chloroplastic/amyloplastic-like isoform X1
Biosynthesis of secondary metabolites	Cluster-22814.85493	1.70858	2.70442	0	EC:2.4.1.18	1,4-alpha-glucan-branching enzyme, chloroplastic/amyloplastic-like isoform X1
Biosynthesis of secondary metabolites	Cluster-22814.96110	1.63493	1.88762	0	EC:2.4.1.18	1,4-alpha-glucan-branching enzyme, chloroplastic/amyloplastic-like isoform X1
Biosynthesis of secondary metabolites	Cluster-22814.85495	2.34267	3.65815	1.30971	EC:2.4.1.18	1,4-alpha-glucan-branching enzyme, chloroplastic/amyloplastic-like isoform X1
Biosynthesis of secondary metabolites	Cluster-22814.85506	1.98142	3.20043	1.21362	EC:2.4.1.18	1,4-alpha-glucan-branching enzyme, chloroplastic/amyloplastic-like isoform X1
Biosynthesis of secondary metabolites	Cluster-22814.24354	0	-3.39172	0	EC:2.4.1.21	GBSSII-1; granule-bound starch synthase 2, chloroplastic/amyloplastic
Biosynthesis of secondary metabolites	Cluster-22814.20516	0	-2.886	-2.98427	EC:2.4.1.21	GBSSII-1; granule-bound starch synthase 2, chloroplastic/amyloplastic
Biosynthesis of secondary metabolites	Cluster-22814.47754	0	-3.12472	-2.92808	EC:2.4.1.21	GBSSII-1; granule-bound starch synthase 2, chloroplastic/amyloplastic
Biosynthesis of secondary metabolites	Cluster-22814.66058	2.2742	1.39091	0	EC:2.4.1.21	granule-bound starch synthase 2, chloroplastic/amyloplastic-like
Biosynthesis of secondary metabolites	Cluster-20670.0	0	7.02878	0	EC:2.4.1.21	starch synthase 4, chloroplastic/amyloplastic isoform X1
Biosynthesis of secondary metabolites	Cluster-22814.88468	1.73027	2.47989	0	EC:2.4.1.21	soluble starch synthase 2-2, chloroplastic/amyloplastic
Biosynthesis of secondary metabolites	Cluster-22814.120520	-3.42138	-6.35477	0	EC:2.4.1.21	soluble starch synthase 2-2, chloroplastic/amyloplastic-like
Biosynthesis of secondary metabolites	Cluster-22814.85569	2.10929	2.50051	0	EC:2.4.1.21	soluble starch synthase 2-2, chloroplastic/amyloplastic-like
Biosynthesis of secondary metabolites	Cluster-22814.88482	2.03034	2.37921	0	EC:2.4.1.21	soluble starch synthase 2-2, chloroplastic/amyloplastic-like
Biosynthesis of secondary metabolites	Cluster-22814.90260	1.69544	1.40708	0	EC:2.4.1.21	soluble starch synthase 2-2, chloroplastic/amyloplastic-like
Biosynthesis of secondary metabolites	Cluster-22814.122316	1.12555	1.08336	0	EC:2.4.1.21	starch synthase 3, chloroplastic/amyloplastic
Biosynthesis of secondary metabolites	Cluster-22814.92977	1.86682	1.59771	0	EC:2.4.1.21	starch synthase 3, chloroplastic/amyloplastic
Biosynthesis of secondary metabolites	Cluster-22814.51162	1.3354	1.63472	0	EC:2.4.1.21	starch synthase 3, chloroplastic/amyloplastic isoform X2
Biosynthesis of secondary metabolites	Cluster-22814.73006	1.26492	1.31383	0	EC:2.4.1.21	starch synthase 3, chloroplastic/amyloplastic-like
Biosynthesis of secondary metabolites	Cluster-22814.85480	2.00642	2.37333	0	EC:2.4.1.21	starch synthase 3, chloroplastic/amyloplastic-like
Biosynthesis of secondary metabolites	Cluster-22814.85481	2.4363	2.03576	0	EC:2.4.1.21	starch synthase 3, chloroplastic/amyloplastic-like
Biosynthesis of secondary metabolites	Cluster-22814.101159	2.25387	2.51594	0	EC:2.4.1.25	4-alpha-glucanotransferase DPE1, chloroplastic/amyloplastic
Biosynthesis of secondary metabolites	Cluster-22814.102803	2.49297	2.43114	0	EC:2.4.1.25	4-alpha-glucanotransferase DPE1, chloroplastic/amyloplastic
Biosynthesis of secondary metabolites	Cluster-22814.103178	1.95808	2.14986	0	EC:2.4.1.25	4-alpha-glucanotransferase DPE1, chloroplastic/amyloplastic
Biosynthesis of secondary metabolites	Cluster-22814.106223	9.474	9.30257	0	EC:2.4.1.25	4-alpha-glucanotransferase DPE1, chloroplastic/amyloplastic
Biosynthesis of secondary metabolites	Cluster-22814.68278	2.21711	2.88549	0	EC:2.4.1.25	4-alpha-glucanotransferase DPE1, chloroplastic/amyloplastic
Biosynthesis of secondary metabolites	Cluster-22814.84796	1.76784	1.88319	0	EC:2.4.1.25	4-alpha-glucanotransferase DPE2 isoform X1
Biosynthesis of secondary metabolites	Cluster-22814.180887	0	-1.98774	0	EC:2.4.2.8	uncharacterized protein LOC103986602
Biosynthesis of secondary metabolites	Cluster-22814.100613	0	2.03351	1.40046	EC:2.4.2.17	ATP phosphoribosyltransferase, chloroplastic
Biosynthesis of secondary metabolites	Cluster-46244.0	0	1.1814	1.29451	EC:2.4.2.17	ATP phosphoribosyltransferase, chloroplastic
Biosynthesis of secondary metabolites	Cluster-22814.33805	-3.41925	-1.67076	0	EC:2.4.2.18	anthranilate phosphoribosyltransferase, chloroplastic isoform X1
Biosynthesis of secondary metabolites	Cluster-22814.99176	0	-2.33375	0	EC:2.5.1.1 2.5.1.10	farnesyl pyrophosphate synthase 1-like
Biosynthesis of secondary metabolites	Cluster-22814.92881	2.58813	3.39323	0	EC:2.5.1.1 2.5.1.10	putative WEB family protein At4g17210
Biosynthesis of secondary metabolites	Cluster-22814.168224	0	-1.50906	0	EC:2.5.1.6	S-adenosylmethionine synthase
Biosynthesis of secondary metabolites	Cluster-22814.19926	-2.61689	-4.16116	0	EC:2.5.1.6	S-adenosylmethionine synthase
Biosynthesis of secondary metabolites	Cluster-22814.33394	-1.59387	-5.06448	0	EC:2.5.1.6	S-adenosylmethionine synthase
Biosynthesis of secondary metabolites	Cluster-22814.81869	-1.47771	-1.81293	0	EC:2.5.1.6	S-adenosylmethionine synthase
Biosynthesis of secondary metabolites	Cluster-3404.0	-4.14308	-6.66926	0	EC:2.5.1.6	S-adenosylmethionine synthase
Biosynthesis of secondary metabolites	Cluster-22814.22913	-2.13448	-4.13715	-2.01105	EC:2.5.1.6	S-adenosylmethionine synthase
Biosynthesis of secondary metabolites	Cluster-22814.128518	-1.71386	-1.22586	0	EC:2.5.1.6	S-adenosylmethionine synthase 1
Biosynthesis of secondary metabolites	Cluster-22814.63806	-1.2365	-1.92511	0	EC:2.5.1.6	S-adenosylmethionine synthase 1
Biosynthesis of secondary metabolites	Cluster-22814.140579	0	-2.26624	-1.47782	EC:2.5.1.6	S-adenosylmethionine synthase 1
Biosynthesis of secondary metabolites	Cluster-22814.63357	0	-1.73936	-1.07172	EC:2.5.1.6	S-adenosylmethionine synthase 1
Biosynthesis of secondary metabolites	Cluster-22814.88523	0	-2.07883	-1.45855	EC:2.5.1.6	S-adenosylmethionine synthase 1
Biosynthesis of secondary metabolites	Cluster-22814.88521	0	-1.25781	0	EC:2.5.1.6	S-adenosylmethionine synthase 1-like
Biosynthesis of secondary metabolites	Cluster-22814.81872	0	-1.50309	-1.01581	EC:2.5.1.6	S-adenosylmethionine synthase 2-like
Biosynthesis of secondary metabolites	Cluster-22814.88097	0	-1.35265	0	EC:2.5.1.6	S-adenosylmethionine synthase 5
Biosynthesis of secondary metabolites	Cluster-22814.83179	0	-2.08027	-2.6814	EC:2.5.1.6	S-adenosylmethionine synthase 5
Biosynthesis of secondary metabolites	Cluster-22814.88522	-1.48215	-1.93876	0	EC:2.5.1.6	S-adenosylmethionine synthase-like
Biosynthesis of secondary metabolites	Cluster-22814.56556	0	-2.43024	-2.05882	EC:2.5.1.6	S-adenosylmethionine synthase-like
Biosynthesis of secondary metabolites	Cluster-22814.122095	0	1.16982	0	EC:2.5.1.75	tRNA dimethylallyltransferase 2 isoform X1
Biosynthesis of secondary metabolites	Cluster-22594.0	0	2.11299	0	EC:2.5.1.19	EPSPS2; 3-phosphoshikimate 1-carboxyvinyltransferase 2
Biosynthesis of secondary metabolites	Cluster-22814.115595	0	-6.40534	0	EC:2.5.1.19	EPSPS2; 3-phosphoshikimate 1-carboxyvinyltransferase 2
Biosynthesis of secondary metabolites	Cluster-22814.8464	0	1.35487	0	EC:2.5.1.19	EPSPS2; 3-phosphoshikimate 1-carboxyvinyltransferase 2
Biosynthesis of secondary metabolites	Cluster-27945.0	0	1.21878	1.0805	EC:2.5.1.19	EPSPS2; 3-phosphoshikimate 1-carboxyvinyltransferase 2
Biosynthesis of secondary metabolites	Cluster-22814.75726	0	-1.1572	0	EC:2.5.1.21	squalene synthase
Biosynthesis of secondary metabolites	Cluster-22814.55735	-4.85785	-3.61382	0	EC:2.5.1.21	squalene synthase
Biosynthesis of secondary metabolites	Cluster-22814.154901	0	-1.51793	0	EC:2.5.1.21	squalene synthase-like
Biosynthesis of secondary metabolites	Cluster-22814.131928	0	-6.32772	-6.74694	EC:2.5.1.21	squalene synthase-like
Biosynthesis of secondary metabolites	Cluster-22814.183313	0	-2.00587	0	EC:2.6.1.1	aspartate aminotransferase, chloroplastic
Biosynthesis of secondary metabolites	Cluster-22814.66003	-1.5792	-1.6046	0	EC:2.6.1.1	aspartate aminotransferase, chloroplastic-like
Biosynthesis of secondary metabolites	Cluster-22814.97910	1.10725	1.61736	0	EC:2.6.1.5	nicotianamine aminotransferase A
Biosynthesis of secondary metabolites	Cluster-22814.100034	1.06422	2.37908	1.30943	EC:2.6.1.5	nicotianamine aminotransferase A
Biosynthesis of secondary metabolites	Cluster-22814.81400	2.34494	3.54209	1.19009	EC:2.6.1.5	nicotianamine aminotransferase A-like
Biosynthesis of secondary metabolites	Cluster-22814.117157	-1.62438	-2.0283	0	EC:2.6.1.5	aminotransferase TAT2 isoform X1
Biosynthesis of secondary metabolites	Cluster-22814.129256	-1.34818	-1.79362	0	EC:2.6.1.5	aminotransferase TAT2 isoform X1
Biosynthesis of secondary metabolites	Cluster-22814.30946	-1.65452	-5.12784	0	EC:2.6.1.5	aminotransferase TAT2 isoform X1
Biosynthesis of secondary metabolites	Cluster-22814.35523	0	-2.40122	-1.84744	EC:2.6.1.5	aminotransferase TAT2 isoform X1
Biosynthesis of secondary metabolites	Cluster-22814.98634	0	1.67565	1.51293	EC:2.6.1.5	tyrosine aminotransferase-like
Biosynthesis of secondary metabolites	Cluster-22814.93444	0	1.01382	0	EC:2.6.1.9	histidinol-phosphate aminotransferase, chloroplastic
Biosynthesis of secondary metabolites	Cluster-22814.81273	1.33189	1.75692	0	EC:2.6.1.11	acetylornithine aminotransferase, mitochondrial
Biosynthesis of secondary metabolites	Cluster-22814.61364	0	-1.73847	-1.81922	EC:2.6.1.11	acetylornithine aminotransferase, mitochondrial
Biosynthesis of secondary metabolites	Cluster-22814.100571	0	1.10014	0	EC:2.6.1.13	ornithine aminotransferase, mitochondrial
Biosynthesis of secondary metabolites	Cluster-22814.102311	0	2.65508	5.31133	EC:2.6.1.13	ornithine aminotransferase, mitochondrial
Biosynthesis of secondary metabolites	Cluster-22814.81762	0	1.40299	2.34964	EC:2.6.1.13	ornithine aminotransferase, mitochondrial-like
Biosynthesis of secondary metabolites	Cluster-22814.91584	0	1.04497	1.01476	EC:2.6.1.42	branched-chain-amino-acid aminotransferase 3, chloroplastic-like
Biosynthesis of secondary metabolites	Cluster-22814.93665	0	-1.40729	-1.25607	EC:2.6.1.42	branched-chain-amino-acid aminotransferase 3, chloroplastic-like
Biosynthesis of secondary metabolites	Cluster-22814.121964	0	-5.2779	0	EC:2.6.1.44 2.6.1.40	alanine--glyoxylate aminotransferase 2 homolog 3, mitochondrial
Biosynthesis of secondary metabolites	Cluster-22814.165001	-1.70547	-2.24974	0	EC:2.6.1.44 2.6.1.40	alanine--glyoxylate aminotransferase 2 homolog 3, mitochondrial
Biosynthesis of secondary metabolites	Cluster-22814.73442	1.07609	1.39329	0	EC:2.6.1.44 2.6.1.40	alanine--glyoxylate aminotransferase 2 homolog 3, mitochondrial
Biosynthesis of secondary metabolites	Cluster-22814.27718	0	-3.11962	-2.1843	EC:2.6.1.44 2.6.1.40	alanine--glyoxylate aminotransferase 2 homolog 3, mitochondrial
Biosynthesis of secondary metabolites	Cluster-22814.33527	-1.02147	-2.79477	-1.77859	EC:2.6.1.44 2.6.1.40	alanine--glyoxylate aminotransferase 2 homolog 3, mitochondrial
Biosynthesis of secondary metabolites	Cluster-22814.98670	0	2.98788	0	EC:2.6.1.44 2.6.1.40	alanine--glyoxylate aminotransferase 2 homolog 3, mitochondrial-like
Biosynthesis of secondary metabolites	Cluster-22814.73441	1.94543	2.93354	0	EC:2.6.1.44 2.6.1.40	alanine--glyoxylate aminotransferase 2 homolog 3, mitochondrial-like
Biosynthesis of secondary metabolites	Cluster-22814.85851	2.46249	2.86453	0	EC:2.6.1.44 2.6.1.40	alanine--glyoxylate aminotransferase 2 homolog 3, mitochondrial-like
Biosynthesis of secondary metabolites	Cluster-22814.85853	2.02734	2.49008	0	EC:2.6.1.44 2.6.1.40	alanine--glyoxylate aminotransferase 2 homolog 3, mitochondrial-like
Biosynthesis of secondary metabolites	Cluster-22814.35588	0	7.60624	6.8645	EC:2.6.1.44 2.6.1.40	alanine--glyoxylate aminotransferase 2 homolog 3, mitochondrial-like
Biosynthesis of secondary metabolites	Cluster-22814.35590	0	7.84859	7.10346	EC:2.6.1.44 2.6.1.40	alanine--glyoxylate aminotransferase 2 homolog 3, mitochondrial-like
Biosynthesis of secondary metabolites	Cluster-22814.35594	0	6.12143	5.52999	EC:2.6.1.44 2.6.1.40	alanine--glyoxylate aminotransferase 2 homolog 3, mitochondrial-like
Biosynthesis of secondary metabolites	Cluster-37140.0	0	3.92449	6.60693	EC:2.6.1.44 2.6.1.40	alanine--glyoxylate aminotransferase 2 homolog 3, mitochondrial-like
Biosynthesis of secondary metabolites	Cluster-22814.74372	1.63519	2.96687	1.32604	EC:2.6.1.44 2.6.1.40	alanine--glyoxylate aminotransferase 2 homolog 3, mitochondrial-like
Biosynthesis of secondary metabolites	Cluster-22814.98669	1.76448	2.82836	1.0581	EC:2.6.1.44 2.6.1.40	alanine--glyoxylate aminotransferase 2 homolog 3, mitochondrial-like
Biosynthesis of secondary metabolites	Cluster-22814.98671	1.94434	3.1587	1.20731	EC:2.6.1.44 2.6.1.40	alanine--glyoxylate aminotransferase 2 homolog 3, mitochondrial-like
Biosynthesis of secondary metabolites	Cluster-22814.95872	0	-1.03574	0	EC:2.6.1.52	phosphoserine aminotransferase 1, chloroplastic-like
Biosynthesis of secondary metabolites	Cluster-22814.59308	0	2.52649	0	EC:2.7.1.1	hexokinase-1
Biosynthesis of secondary metabolites	Cluster-22814.70933	0	2.89715	1.82548	EC:2.7.1.1	hexokinase-1
Biosynthesis of secondary metabolites	Cluster-22814.129096	0	-3.80988	0	EC:2.7.1.1	hexokinase-10
Biosynthesis of secondary metabolites	Cluster-22814.132019	0	-6.51839	0	EC:2.7.1.1	hexokinase-10
Biosynthesis of secondary metabolites	Cluster-22814.83772	0	1.05948	0	EC:2.7.1.1	hexokinase-2
Biosynthesis of secondary metabolites	Cluster-22814.100360	1.72019	2.55388	0	EC:2.7.1.1	hexokinase-2
Biosynthesis of secondary metabolites	Cluster-22814.70934	1.403	2.1812	0	EC:2.7.1.1	hexokinase-2
Biosynthesis of secondary metabolites	Cluster-22814.96200	1.76112	1.66066	0	EC:2.7.1.1	hexokinase-2
Biosynthesis of secondary metabolites	Cluster-22814.99373	0	1.45495	1.64051	EC:2.7.1.1	hexokinase-2
Biosynthesis of secondary metabolites	Cluster-22814.165008	0	1.31409	0	EC:2.7.1.1	hexokinase-2, chloroplastic
Biosynthesis of secondary metabolites	Cluster-22814.149118	0	-2.63591	-3.32709	EC:2.7.1.1	hexokinase-2, chloroplastic
Biosynthesis of secondary metabolites	Cluster-22814.129097	0	-2.85932	0	EC:2.7.1.1	hexokinase-3 isoform X1
Biosynthesis of secondary metabolites	Cluster-22814.59672	0	-1.43851	0	EC:2.7.1.1	hexokinase-3 isoform X1
Biosynthesis of secondary metabolites	Cluster-22814.149347	0	-1.9035	-2.10771	EC:2.7.1.1	hexokinase-3 isoform X1
Biosynthesis of secondary metabolites	Cluster-22814.87152	0	-2.84024	-2.87776	EC:2.7.1.1	hexokinase-3 isoform X1
Biosynthesis of secondary metabolites	Cluster-22814.39739	-2.51191	-2.95274	0	EC:2.7.1.4	fructokinase-1
Biosynthesis of secondary metabolites	Cluster-22814.52329	1.67813	1.47957	0	EC:2.7.1.4	fructokinase-1
Biosynthesis of secondary metabolites	Cluster-22814.137374	0	-3.02231	0	EC:2.7.1.4	fructokinase-1-like
Biosynthesis of secondary metabolites	Cluster-22814.65214	-1.92489	-4.41822	0	EC:2.7.1.4	fructokinase-1-like
Biosynthesis of secondary metabolites	Cluster-22814.84668	0	1.05581	0	EC:2.7.1.4	fructokinase-1
Biosynthesis of secondary metabolites	Cluster-22814.110673	-1.4269	-1.91541	0	EC:2.7.1.4	fructokinase-1
Biosynthesis of secondary metabolites	Cluster-22814.159336	-2.42406	-4.99353	0	EC:2.7.1.4	fructokinase-1
Biosynthesis of secondary metabolites	Cluster-22814.66344	-1.48548	-2.09961	0	EC:2.7.1.4	fructokinase-1
Biosynthesis of secondary metabolites	Cluster-22814.68626	0	1.38603	0	EC:2.7.1.4	fructokinase-1 isoform X1
Biosynthesis of secondary metabolites	Cluster-22814.82034	1.71717	1.86132	0	EC:2.7.1.4	fructokinase-1 isoform X1
Biosynthesis of secondary metabolites	Cluster-22814.82035	0	1.50562	1.31889	EC:2.7.1.4	fructokinase-1 isoform X1
Biosynthesis of secondary metabolites	Cluster-22814.82036	0	1.78009	1.31374	EC:2.7.1.4	fructokinase-1 isoform X1
Biosynthesis of secondary metabolites	Cluster-22814.82037	0	1.23812	1.2318	EC:2.7.1.4	fructokinase-1 isoform X1
Biosynthesis of secondary metabolites	Cluster-22814.99528	0	-1.33158	0	EC:2.7.1.11	ATP-dependent 6-phosphofructokinase 2-like
Biosynthesis of secondary metabolites	Cluster-22814.119848	0	-1.15937	0	EC:2.7.1.11	ATP-dependent 6-phosphofructokinase 3
Biosynthesis of secondary metabolites	Cluster-22814.128536	0	-1.09817	0	EC:2.7.1.11	ATP-dependent 6-phosphofructokinase 3
Biosynthesis of secondary metabolites	Cluster-22814.55638	0	-2.02849	0	EC:2.7.1.11	ATP-dependent 6-phosphofructokinase 3
Biosynthesis of secondary metabolites	Cluster-22814.49587	0	-3.08138	-2.96628	EC:2.7.1.11	ATP-dependent 6-phosphofructokinase 3
Biosynthesis of secondary metabolites	Cluster-22814.77082	0	-2.28353	-1.9597	EC:2.7.1.11	ATP-dependent 6-phosphofructokinase 3
Biosynthesis of secondary metabolites	Cluster-11864.0	0	-5.56926	0	EC:2.7.1.11	ATP-dependent 6-phosphofructokinase 5, chloroplastic
Biosynthesis of secondary metabolites	Cluster-16974.0	0	2.99416	0	EC:2.7.1.36	mevalonate kinase-like
Biosynthesis of secondary metabolites	Cluster-22814.88784	0	1.32516	0	EC:2.7.1.39	homoserine kinase isoform X2
Biosynthesis of secondary metabolites	Cluster-22814.154219	0	-3.67527	0	EC:2.7.1.40	pyruvate kinase 1, cytosolic
Biosynthesis of secondary metabolites	Cluster-33216.0	0	-3.16538	0	EC:2.7.1.40	pyruvate kinase 1, cytosolic
Biosynthesis of secondary metabolites	Cluster-22814.126440	0	-1.43274	-1.20671	EC:2.7.1.40	pyruvate kinase 1, cytosolic
Biosynthesis of secondary metabolites	Cluster-22814.88995	1.11518	-1.01595	-2.13558	EC:2.7.1.40	pyruvate kinase 1, cytosolic
Biosynthesis of secondary metabolites	Cluster-22814.107028	0	1.4391	0	EC:2.7.1.40	pyruvate kinase 1, cytosolic-like
Biosynthesis of secondary metabolites	Cluster-22814.65003	0	-7.19003	0	EC:2.7.1.40	pyruvate kinase 1, cytosolic-like
Biosynthesis of secondary metabolites	Cluster-22814.161536	0	-1.63491	0	EC:2.7.1.40	pyruvate kinase isozyme A, chloroplastic-like
Biosynthesis of secondary metabolites	Cluster-22814.48147	0	1.20182	0	EC:2.7.1.40	pyruvate kinase isozyme A, chloroplastic-like
Biosynthesis of secondary metabolites	Cluster-22814.8270	0	-5.22797	0	EC:2.7.1.40	pyruvate kinase isozyme A, chloroplastic-like
Biosynthesis of secondary metabolites	Cluster-22814.106591	1.34864	-7.85639	-9.21143	EC:2.7.1.40	pyruvate kinase isozyme A, chloroplastic-like
Biosynthesis of secondary metabolites	Cluster-22814.176599	0	-1.11174	0	EC:2.7.1.40	pyruvate kinase isozyme A, chloroplastic-like isoform X1
Biosynthesis of secondary metabolites	Cluster-22814.33635	-1.02791	-1.53181	0	EC:2.7.1.40	pyruvate kinase isozyme G, chloroplastic-like isoform X1
Biosynthesis of secondary metabolites	Cluster-22814.112304	0	-3.76355	0	EC:2.7.1.40	pyruvate kinase, cytosolic isozyme
Biosynthesis of secondary metabolites	Cluster-22814.63897	-1.30962	-2.64652	0	EC:2.7.1.40	pyruvate kinase, cytosolic isozyme
Biosynthesis of secondary metabolites	Cluster-25435.0	-2.19983	-3.19126	0	EC:2.7.1.40	pyruvate kinase, cytosolic isozyme
Biosynthesis of secondary metabolites	Cluster-22814.84284	0	1.09691	0	EC:2.7.1.40	pyruvate kinase, cytosolic isozyme-like
Biosynthesis of secondary metabolites	Cluster-22814.101274	0	1.16898	0	EC:2.7.1.71	shikimate kinase 3, chloroplastic
Biosynthesis of secondary metabolites	Cluster-22814.155262	0	2.17529	0	EC:2.7.1.71	shikimate kinase 3, chloroplastic
Biosynthesis of secondary metabolites	Cluster-22814.45076	0	1.33094	0	EC:2.7.1.71	shikimate kinase 3, chloroplastic
Biosynthesis of secondary metabolites	Cluster-22814.142230	0	-1.45405	0	EC:2.7.1.71	shikimate kinase 3, chloroplastic isoform X1
Biosynthesis of secondary metabolites	Cluster-22814.75898	0	1.64114	0	EC:2.7.1.71	shikimate kinase 3, chloroplastic-like
Biosynthesis of secondary metabolites	Cluster-22814.170749	1.72144	2.69865	0	EC:2.7.1.71	shikimate kinase 3, chloroplastic-like
Biosynthesis of secondary metabolites	Cluster-22814.75895	3.78087	4.85086	1.06281	EC:2.7.1.71	shikimate kinase 3, chloroplastic-like
Biosynthesis of secondary metabolites	Cluster-27949.0	0	-6.33208	0	EC:2.7.1.90	LOW QUALITY PROTEIN: uncharacterized protein LOC110656716
Biosynthesis of secondary metabolites	Cluster-41629.0	-1.50991	-1.59275	0	EC:2.7.1.90	pyrophosphate--fructose 6-phosphate 1-phosphotransferase subunit alpha
Biosynthesis of secondary metabolites	Cluster-22814.59128	0	1.22949	0	EC:2.7.1.90	pyrophosphate--fructose 6-phosphate 1-phosphotransferase subunit alpha-like
Biosynthesis of secondary metabolites	Cluster-22814.78109	0	1.22617	0	EC:2.7.1.90	pyrophosphate--fructose 6-phosphate 1-phosphotransferase subunit alpha-like
Biosynthesis of secondary metabolites	Cluster-22814.100052	1.19392	1.50754	0	EC:2.7.1.90	pyrophosphate--fructose 6-phosphate 1-phosphotransferase subunit alpha-like
Biosynthesis of secondary metabolites	Cluster-22814.102744	0	1.28825	0	EC:2.7.1.90	pyrophosphate--fructose 6-phosphate 1-phosphotransferase subunit beta-like
Biosynthesis of secondary metabolites	Cluster-22814.102992	0	1.23423	0	EC:2.7.1.90	pyrophosphate--fructose 6-phosphate 1-phosphotransferase subunit beta-like
Biosynthesis of secondary metabolites	Cluster-22814.98225	0	1.14058	0	EC:2.7.1.90	pyrophosphate--fructose 6-phosphate 1-phosphotransferase subunit beta-like
Biosynthesis of secondary metabolites	Cluster-22814.121125	0	-1.09541	0	EC:2.7.1.107	diacylglycerol kinase 3
Biosynthesis of secondary metabolites	Cluster-22814.63692	0	-1.28952	0	EC:2.7.1.107	diacylglycerol kinase 3
Biosynthesis of secondary metabolites	Cluster-22814.63439	-1.00042	-1.4579	0	EC:2.7.1.107	diacylglycerol kinase 3
Biosynthesis of secondary metabolites	Cluster-22814.131558	0	-5.42164	-5.88252	EC:2.7.1.107	diacylglycerol kinase 3
Biosynthesis of secondary metabolites	Cluster-22814.152695	0	1.77432	0	EC:2.7.1.107	diacylglycerol kinase 5-like
Biosynthesis of secondary metabolites	Cluster-22814.42408	0	-1.37234	0	EC:2.7.1.107	diacylglycerol kinase 5-like
Biosynthesis of secondary metabolites	Cluster-22814.154999	0	-1.42282	-1.21445	EC:2.7.1.107	diacylglycerol kinase 5-like
Biosynthesis of secondary metabolites	Cluster-22814.44269	0	-6.2893	0	EC:2.7.1.107	diacylglycerol kinase 5-like isoform X1
Biosynthesis of secondary metabolites	Cluster-22814.51750	0	-4.33852	0	EC:2.7.1.107	diacylglycerol kinase 5-like isoform X2
Biosynthesis of secondary metabolites	Cluster-22814.137322	0	-3.31575	0	EC:2.7.1.107	diacylglycerol kinase 7-like
Biosynthesis of secondary metabolites	Cluster-24935.0	-6.26878	-6.35016	0	EC:2.7.1.148	4-diphosphocytidyl-2-C-methyl-D-erythritol kinase, chloroplastic
Biosynthesis of secondary metabolites	Cluster-22814.129459	0	1.94233	2.68623	EC:2.7.2.3	phosphoglycerate kinase, cytosolic
Biosynthesis of secondary metabolites	Cluster-22814.74998	0	1.43494	0	EC:2.7.2.3	phosphoglycerate kinase, cytosolic-like
Biosynthesis of secondary metabolites	Cluster-22814.87180	0	1.10978	1.02056	EC:2.7.2.3	phosphoglycerate kinase, cytosolic-like
Biosynthesis of secondary metabolites	Cluster-22814.41909	0	-1.54272	-1.54186	EC:2.7.2.3	uncharacterized LOC109182250
Biosynthesis of secondary metabolites	Cluster-22814.56157	0	1.04697	0	EC:2.7.4.2	phosphomevalonate kinase, peroxisomal-like isoform X1
Biosynthesis of secondary metabolites	Cluster-22814.129614	0	-1.6161	0	EC:2.7.4.3	adenylate kinase 6, chloroplastic
Biosynthesis of secondary metabolites	Cluster-22814.114973	-1.28378	-2.46186	-1.184	EC:2.7.4.3	adenylate kinase 6, chloroplastic
Biosynthesis of secondary metabolites	Cluster-22814.80207	1.06887	-4.29841	-5.37706	EC:2.7.4.3	adenylate kinase 6, chloroplastic
Biosynthesis of secondary metabolites	Cluster-22814.90664	0	1.03717	1.26096	EC:2.7.4.6	nucleoside diphosphate kinase 1
Biosynthesis of secondary metabolites	Cluster-22814.96601	0	1.02132	0	EC:2.7.4.6	nucleoside diphosphate kinase 2, chloroplastic
Biosynthesis of secondary metabolites	Cluster-22814.112488	0	1.94319	0	EC:2.7.4.6	nucleoside diphosphate kinase B
Biosynthesis of secondary metabolites	Cluster-22814.84478	1.11425	1.52264	0	EC:2.7.4.6	nucleoside diphosphate kinase B
Biosynthesis of secondary metabolites	Cluster-22814.84479	1.58915	2.47768	0	EC:2.7.4.6	nucleoside diphosphate kinase B
Biosynthesis of secondary metabolites	Cluster-22814.85991	1.0464	1.34231	0	EC:2.7.4.6	nucleoside diphosphate kinase B
Biosynthesis of secondary metabolites	Cluster-22814.90655	0	1.7287	1.34821	EC:2.7.4.6	nucleoside diphosphate kinase B
Biosynthesis of secondary metabolites	Cluster-22814.90663	0	1.59395	1.6613	EC:2.7.4.6	nucleoside diphosphate kinase B
Biosynthesis of secondary metabolites	Cluster-22814.15893	0	-1.53834	0	EC:2.7.4.6	uncharacterized LOC100786376
Biosynthesis of secondary metabolites	Cluster-32667.0	-1.78844	-1.06777	0	EC:2.7.6.1	ribose-phosphate pyrophosphokinase 2, chloroplastic-like
Biosynthesis of secondary metabolites	Cluster-22814.83157	0	6.98055	0	EC:2.7.7.9	LOC109772292; UTP--glucose-1-phosphate uridylyltransferase
Biosynthesis of secondary metabolites	Cluster-22814.69978	1.59674	1.00718	0	EC:2.7.7.9	MWUGPA; UTP--glucose-1-phosphate uridylyltransferase
Biosynthesis of secondary metabolites	Cluster-22814.98825	1.57338	1.76964	0	EC:2.7.7.9	MWUGPA; UTP--glucose-1-phosphate uridylyltransferase
Biosynthesis of secondary metabolites	Cluster-22814.100165	1.5364	1.74774	0	EC:2.7.7.9	UTP--glucose-1-phosphate uridylyltransferase
Biosynthesis of secondary metabolites	Cluster-22814.69975	2.2933	1.32089	0	EC:2.7.7.9	UTP--glucose-1-phosphate uridylyltransferase
Biosynthesis of secondary metabolites	Cluster-22814.83876	1.31925	2.19762	0	EC:2.7.7.9	UTP--glucose-1-phosphate uridylyltransferase
Biosynthesis of secondary metabolites	Cluster-22814.85376	0	7.74539	0	EC:2.7.7.9	UTP--glucose-1-phosphate uridylyltransferase-like
Biosynthesis of secondary metabolites	Cluster-22814.81431	1.16474	2.16061	0	EC:2.7.7.9	UTP--glucose-1-phosphate uridylyltransferase-like
Biosynthesis of secondary metabolites	Cluster-22814.85618	1.51914	1.44183	0	EC:2.7.7.9	UTP--glucose-1-phosphate uridylyltransferase-like
Biosynthesis of secondary metabolites	Cluster-22814.110239	0	1.07274	0	EC:2.7.7.13	mannose-1-phosphate guanylyltransferase 3
Biosynthesis of secondary metabolites	Cluster-22814.146221	0	-1.65668	0	EC:2.7.7.13	mannose-1-phosphate guanylyltransferase 3
Biosynthesis of secondary metabolites	Cluster-22814.159160	0	-3.79576	0	EC:2.7.7.13	mannose-1-phosphate guanylyltransferase 3
Biosynthesis of secondary metabolites	Cluster-22814.82977	0	-7.6228	0	EC:2.7.7.13	mannose-1-phosphate guanylyltransferase 3
Biosynthesis of secondary metabolites	Cluster-22814.142927	-2.30753	-1.96377	0	EC:2.7.7.13	mannose-1-phosphate guanylyltransferase 3
Biosynthesis of secondary metabolites	Cluster-22814.70165	0	-3.16089	-3.82916	EC:2.7.7.13	mannose-1-phosphate guanylyltransferase 3
Biosynthesis of secondary metabolites	Cluster-22814.109506	2.64275	3.23841	0	EC:2.7.7.27	glucose-1-phosphate adenylyltransferase large subunit 1
Biosynthesis of secondary metabolites	Cluster-22814.89201	2.68071	2.75903	0	EC:2.7.7.27	glucose-1-phosphate adenylyltransferase large subunit 1 isoform X1
Biosynthesis of secondary metabolites	Cluster-22814.89209	2.72823	2.42902	0	EC:2.7.7.27	glucose-1-phosphate adenylyltransferase large subunit 1 isoform X1
Biosynthesis of secondary metabolites	Cluster-22814.77735	2.82742	3.11734	0	EC:2.7.7.27	glucose-1-phosphate adenylyltransferase large subunit 1-like
Biosynthesis of secondary metabolites	Cluster-22814.84038	2.08759	2.85215	0	EC:2.7.7.27	glucose-1-phosphate adenylyltransferase large subunit 1-like
Biosynthesis of secondary metabolites	Cluster-22814.86176	2.69463	2.65124	0	EC:2.7.7.27	glucose-1-phosphate adenylyltransferase large subunit 1-like
Biosynthesis of secondary metabolites	Cluster-22814.88949	2.59307	2.98461	0	EC:2.7.7.27	glucose-1-phosphate adenylyltransferase large subunit 1-like
Biosynthesis of secondary metabolites	Cluster-22814.89196	2.6922	2.8728	0	EC:2.7.7.27	glucose-1-phosphate adenylyltransferase large subunit 1-like
Biosynthesis of secondary metabolites	Cluster-22814.89199	2.75039	3.20258	0	EC:2.7.7.27	glucose-1-phosphate adenylyltransferase large subunit 1-like
Biosynthesis of secondary metabolites	Cluster-22814.89202	3.0513	3.9228	0	EC:2.7.7.27	glucose-1-phosphate adenylyltransferase large subunit 1-like
Biosynthesis of secondary metabolites	Cluster-22814.89208	3.52128	3.29484	0	EC:2.7.7.27	glucose-1-phosphate adenylyltransferase large subunit 1-like
Biosynthesis of secondary metabolites	Cluster-14265.0	0	2.56328	1.9625	EC:2.7.7.27	glucose-1-phosphate adenylyltransferase large subunit 1-like
Biosynthesis of secondary metabolites	Cluster-22814.71386	0	-2.33722	0	EC:2.7.7.27	glucose-1-phosphate adenylyltransferase large subunit 3, chloroplastic/amyloplastic
Biosynthesis of secondary metabolites	Cluster-22814.49286	-2.46981	-2.26259	0	EC:2.7.7.27	glucose-1-phosphate adenylyltransferase large subunit 3, chloroplastic/amyloplastic
Biosynthesis of secondary metabolites	Cluster-22814.90050	0	6.43304	0	EC:2.7.7.27	glucose-1-phosphate adenylyltransferase small subunit, chloroplastic/amyloplastic
Biosynthesis of secondary metabolites	Cluster-22814.92629	0	10.3024	0	EC:2.7.7.27	glucose-1-phosphate adenylyltransferase small subunit, chloroplastic/amyloplastic
Biosynthesis of secondary metabolites	Cluster-22814.88054	4.19972	4.44411	0	EC:2.7.7.27	glucose-1-phosphate adenylyltransferase small subunit, chloroplastic/amyloplastic
Biosynthesis of secondary metabolites	Cluster-22814.92520	2.35783	3.11827	0	EC:2.7.7.27	glucose-1-phosphate adenylyltransferase small subunit, chloroplastic/amyloplastic
Biosynthesis of secondary metabolites	Cluster-22814.93090	2.45258	2.03684	0	EC:2.7.7.27	glucose-1-phosphate adenylyltransferase small subunit, chloroplastic/amyloplastic
Biosynthesis of secondary metabolites	Cluster-22814.96876	2.73142	3.23135	0	EC:2.7.7.27	glucose-1-phosphate adenylyltransferase small subunit, chloroplastic/amyloplastic
Biosynthesis of secondary metabolites	Cluster-22814.96879	6.4284	6.32862	0	EC:2.7.7.27	glucose-1-phosphate adenylyltransferase small subunit, chloroplastic/amyloplastic
Biosynthesis of secondary metabolites	Cluster-22814.103036	1.26924	2.28269	1.00707	EC:2.7.7.27	glucose-1-phosphate adenylyltransferase small subunit, chloroplastic/amyloplastic
Biosynthesis of secondary metabolites	Cluster-22814.144619	0	-6.54591	0	EC:2.7.7.27	putative two-component response regulator ARR21
Biosynthesis of secondary metabolites	Cluster-22814.147622	0	4.2854	0	EC:2.7.7.27	putative two-component response regulator ARR21
Biosynthesis of secondary metabolites	Cluster-22814.28669	0	1.35645	0	EC:2.7.7.27	putative two-component response regulator ARR21
Biosynthesis of secondary metabolites	Cluster-22814.79508	0	2.6064	0	EC:2.7.7.27	putative two-component response regulator ARR21
Biosynthesis of secondary metabolites	Cluster-22814.79509	0	2.14503	0	EC:2.7.7.27	putative two-component response regulator ARR21
Biosynthesis of secondary metabolites	Cluster-43332.2	0	-4.18602	0	EC:2.7.7.27	putative two-component response regulator ARR21
Biosynthesis of secondary metabolites	Cluster-22814.135429	1.59474	1.23574	0	EC:2.7.7.27	putative two-component response regulator ARR21
Biosynthesis of secondary metabolites	Cluster-22814.20579	-3.07154	-2.06661	0	EC:2.7.7.27	putative two-component response regulator ARR21
Biosynthesis of secondary metabolites	Cluster-22814.2110	-4.39097	-7.64978	0	EC:2.7.7.27	putative two-component response regulator ARR21
Biosynthesis of secondary metabolites	Cluster-26465.0	-6.30497	-6.3857	0	EC:2.7.7.27	putative two-component response regulator ARR21
Biosynthesis of secondary metabolites	Cluster-22814.129454	0	1.77618	1.41335	EC:2.7.7.27	putative two-component response regulator ARR21
Biosynthesis of secondary metabolites	Cluster-22814.162770	0	-2.4614	-1.71053	EC:2.7.7.27	putative two-component response regulator ARR21
Biosynthesis of secondary metabolites	Cluster-22814.64123	1.81311	1.41946	0	EC:2.7.7.41	phosphatidate cytidylyltransferase 1
Biosynthesis of secondary metabolites	Cluster-22814.55826	0	-6.96066	0	EC:2.7.7.41	phosphatidate cytidylyltransferase 1-like
Biosynthesis of secondary metabolites	Cluster-22814.10103	0	-1.57593	0	EC:3.1.1.4	phospholipase A2 homolog 3-like
Biosynthesis of secondary metabolites	Cluster-22814.4339	0	-2.57223	-1.90614	EC:3.1.1.4	phospholipase A2 homolog 3-like
Biosynthesis of secondary metabolites	Cluster-10735.0	0	-2.65888	0	EC:3.1.1.4	phospholipase A2-alpha
Biosynthesis of secondary metabolites	Cluster-22814.52563	0	-3.11759	0	EC:3.1.1.4	phospholipase A2-alpha
Biosynthesis of secondary metabolites	Cluster-22814.176046	-3.02164	-2.82387	0	EC:3.1.1.4	phospholipase A2-alpha
Biosynthesis of secondary metabolites	Cluster-22814.88931	1.06613	1.35224	0	EC:3.1.1.31	6-phosphogluconolactonase 1
Biosynthesis of secondary metabolites	Cluster-22814.164360	0	1.9121	1.4035	EC:3.1.1.31	6-phosphogluconolactonase 1
Biosynthesis of secondary metabolites	Cluster-22814.88930	0	1.47656	1.18718	EC:3.1.1.31	6-phosphogluconolactonase 1
Biosynthesis of secondary metabolites	Cluster-22814.20575	0	1.23386	0	EC:3.1.1.31	6-phosphogluconolactonase 4, chloroplastic
Biosynthesis of secondary metabolites	Cluster-22814.84840	0	1.41203	0	EC:3.1.1.31	6-phosphogluconolactonase 4, chloroplastic
Biosynthesis of secondary metabolites	Cluster-22814.84839	0	2.28492	1.66534	EC:3.1.1.31	6-phosphogluconolactonase 4, chloroplastic
Biosynthesis of secondary metabolites	Cluster-5337.0	-6.27766	-6.35713	0	EC:3.1.2.2	acyl-CoA thioesterase
Biosynthesis of secondary metabolites	Cluster-22814.138554	0	-1.05627	0	EC:3.1.2.2	uncharacterized protein LOC103973237 isoform X1
Biosynthesis of secondary metabolites	Cluster-22814.68204	0	-1.01789	0	EC:3.1.3.5	5' nucleotidase family protein
Biosynthesis of secondary metabolites	Cluster-22814.97980	-1.99023	-1.23937	0	EC:3.1.3.5	5' nucleotidase family protein
Biosynthesis of secondary metabolites	Cluster-22814.3566	0	1.16341	0	EC:3.1.3.5	HAD-superfamily hydrolase, subfamily IG,5'-nucleotidase
Biosynthesis of secondary metabolites	Cluster-22814.12344	0	4.61458	0	EC:3.1.3.12	trehalose-phosphate phosphatase 6
Biosynthesis of secondary metabolites	Cluster-22814.102722	2.00655	1.43021	0	EC:3.1.3.12	trehalose-phosphate phosphatase 6
Biosynthesis of secondary metabolites	Cluster-22814.157799	-3.01701	-1.63057	0	EC:3.1.3.12	trehalose-phosphate phosphatase 6
Biosynthesis of secondary metabolites	Cluster-22814.158029	1.71751	2.23378	0	EC:3.1.3.12	trehalose-phosphate phosphatase 6
Biosynthesis of secondary metabolites	Cluster-22814.95189	-2.76712	-1.31149	0	EC:3.1.3.12	trehalose-phosphate phosphatase 6
Biosynthesis of secondary metabolites	Cluster-22814.95529	-1.32037	-1.14498	0	EC:3.1.3.12	trehalose-phosphate phosphatase 6
Biosynthesis of secondary metabolites	Cluster-660.0	-2.21341	-5.70566	0	EC:3.1.3.12	trehalose-phosphate phosphatase 6
Biosynthesis of secondary metabolites	Cluster-22814.181918	0	-2.21178	-2.44505	EC:3.1.3.12	trehalose-phosphate phosphatase 6
Biosynthesis of secondary metabolites	Cluster-22814.68413	0	1.86628	1.57861	EC:3.1.3.12	trehalose-phosphate phosphatase 6
Biosynthesis of secondary metabolites	Cluster-22814.95789	0	-2.04343	-1.16268	EC:3.1.3.12	trehalose-phosphate phosphatase 6
Biosynthesis of secondary metabolites	Cluster-22814.81716	-2.14298	-1.13629	1.00143	EC:3.1.3.12	trehalose-phosphate phosphatase 6
Biosynthesis of secondary metabolites	Cluster-22814.95337	0	3.42336	0	EC:3.1.3.12	trehalose-phosphate phosphatase F isoform X1
Biosynthesis of secondary metabolites	Cluster-22814.60924	1.02076	1.97217	0	EC:3.1.3.12	trehalose-phosphate phosphatase F isoform X1
Biosynthesis of secondary metabolites	Cluster-22814.98406	1.40355	2.50172	1.09315	EC:3.1.3.12	trehalose-phosphate phosphatase F isoform X1
Biosynthesis of secondary metabolites	Cluster-22814.175173	0	1.88802	0	EC:3.1.3.12	trehalose-phosphate phosphatase G
Biosynthesis of secondary metabolites	Cluster-22814.42506	0	-2.15728	0	EC:3.1.3.12	trehalose-phosphate phosphatase G
Biosynthesis of secondary metabolites	Cluster-22814.95830	1.02528	1.55883	0	EC:3.1.3.12	trehalose-phosphate phosphatase G
Biosynthesis of secondary metabolites	Cluster-22814.16110	-1.52779	-2.80046	-1.28023	EC:3.1.3.12	trehalose-phosphate phosphatase G
Biosynthesis of secondary metabolites	Cluster-22814.92880	1.02002	2.03284	1.00734	EC:3.1.3.12	trehalose-phosphate phosphatase G
Biosynthesis of secondary metabolites	Cluster-22814.112046	1.65094	1.85626	0	EC:3.1.3.12	trehalose-phosphate phosphatase A-like
Biosynthesis of secondary metabolites	Cluster-22814.112846	1.96398	2.00155	0	EC:3.1.3.12	trehalose-phosphate phosphatase A-like
Biosynthesis of secondary metabolites	Cluster-22814.132427	1.86748	2.09007	0	EC:3.1.3.12	trehalose-phosphate phosphatase A-like
Biosynthesis of secondary metabolites	Cluster-22814.77455	1.73677	1.59023	0	EC:3.1.3.12	trehalose-phosphate phosphatase A-like
Biosynthesis of secondary metabolites	Cluster-22814.92962	2.37611	2.18744	0	EC:3.1.3.12	trehalose-phosphate phosphatase A-like
Biosynthesis of secondary metabolites	Cluster-22814.1563	0	1.4221	0	EC:3.1.3.25	phosphatase IMPL1, chloroplastic
Biosynthesis of secondary metabolites	Cluster-22814.37886	0	1.71619	1.17185	EC:3.1.3.25	phosphatase IMPL1, chloroplastic
Biosynthesis of secondary metabolites	Cluster-18510.6	0	1.41916	0	EC:3.1.3.25	phosphatase IMPL1, chloroplastic-like isoform X1
Biosynthesis of secondary metabolites	Cluster-22814.168487	0	1.03104	0	EC:3.1.3.25	phosphatase IMPL1, chloroplastic-like isoform X1
Biosynthesis of secondary metabolites	Cluster-22814.92680	0	1.16472	0	EC:3.1.3.25	phosphatase IMPL1, chloroplastic-like isoform X1
Biosynthesis of secondary metabolites	Cluster-22814.121629	0	-5.02619	0	EC:3.1.4.3	non-specific phospholipase C1
Biosynthesis of secondary metabolites	Cluster-22814.86947	0	-1.17694	0	EC:3.1.4.3	non-specific phospholipase C1-like
Biosynthesis of secondary metabolites	Cluster-22814.107606	0	-2.37396	0	EC:3.1.4.4	phospholipase D alpha 1
Biosynthesis of secondary metabolites	Cluster-22814.150478	-2.17926	-1.99935	0	EC:3.1.4.4	phospholipase D alpha 1
Biosynthesis of secondary metabolites	Cluster-22814.96108	-1.22951	-1.52393	0	EC:3.1.4.4	phospholipase D alpha 1
Biosynthesis of secondary metabolites	Cluster-22814.106824	0	-2.65968	0	EC:3.1.4.4	phospholipase D delta-like
Biosynthesis of secondary metabolites	Cluster-22814.158675	0	1.65427	0	EC:3.1.4.4	phospholipase D zeta 1-like isoform X1
Biosynthesis of secondary metabolites	Cluster-45051.0	0	1.43293	0	EC:3.1.4.4	phospholipase D zeta 1-like isoform X1
Biosynthesis of secondary metabolites	Cluster-22814.144223	1.16775	1.27729	0	EC:3.1.4.4	phospholipase D zeta 1-like isoform X1
Biosynthesis of secondary metabolites	Cluster-22814.141347	0	-6.73539	0	EC:3.1.4.4	phospholipase D zeta 1-like isoform X2
Biosynthesis of secondary metabolites	Cluster-22814.141348	0	-6.42896	0	EC:3.1.4.4	phospholipase D zeta 1-like isoform X2
Biosynthesis of secondary metabolites	Cluster-22814.46063	0	3.59712	0	EC:3.1.4.4	phospholipase D zeta 1-like isoform X2
Biosynthesis of secondary metabolites	Cluster-22814.66896	0	-1.07505	0	EC:3.1.4.4	phospholipase D zeta 1-like isoform X2
Biosynthesis of secondary metabolites	Cluster-22814.57046	-1.34133	-2.0393	0	EC:3.1.4.4	PLDalpha1; phospholipase D alpha 1-like
Biosynthesis of secondary metabolites	Cluster-22814.81524	0	-1.62139	0	EC:3.2.1.1	alpha-amylase 3, chloroplastic
Biosynthesis of secondary metabolites	Cluster-22814.101793	-1.58558	-2.33036	0	EC:3.2.1.1	alpha-amylase 3, chloroplastic
Biosynthesis of secondary metabolites	Cluster-22814.102422	-1.32212	-1.91035	0	EC:3.2.1.1	alpha-amylase 3, chloroplastic
Biosynthesis of secondary metabolites	Cluster-22814.115413	-1.21608	-2.16883	0	EC:3.2.1.1	alpha-amylase 3, chloroplastic
Biosynthesis of secondary metabolites	Cluster-22814.147325	-1.95458	-2.24878	0	EC:3.2.1.1	alpha-amylase 3, chloroplastic
Biosynthesis of secondary metabolites	Cluster-22814.87243	0	-6.53108	-7.42362	EC:3.2.1.1	alpha-amylase 3, chloroplastic
Biosynthesis of secondary metabolites	Cluster-22814.103815	-1.47472	-3.04636	-1.57452	EC:3.2.1.1	alpha-amylase 3, chloroplastic
Biosynthesis of secondary metabolites	Cluster-22814.115651	-1.16377	-2.33443	-1.17257	EC:3.2.1.1	alpha-amylase 3, chloroplastic
Biosynthesis of secondary metabolites	Cluster-22814.118122	-3.27996	-2.8948	0	EC:3.2.1.1	alpha-amylase isozyme 2A
Biosynthesis of secondary metabolites	Cluster-22814.161097	0	1.62514	1.80185	EC:3.2.1.1	alpha-amylase isozyme 3C-like
Biosynthesis of secondary metabolites	Cluster-21871.0	0	-3.64286	0	EC:3.2.1.1	lectin-domain containing receptor kinase VI.3-like
Biosynthesis of secondary metabolites	Cluster-22814.120037	0	-6.72551	0	EC:3.2.1.1	lectin-domain containing receptor kinase VI.3-like
Biosynthesis of secondary metabolites	Cluster-22814.130144	0	-1.08034	0	EC:3.2.1.1	lectin-domain containing receptor kinase VI.3-like
Biosynthesis of secondary metabolites	Cluster-22814.160506	0	-1.24964	0	EC:3.2.1.1	lectin-domain containing receptor kinase VI.3-like
Biosynthesis of secondary metabolites	Cluster-22814.165937	0	-3.94412	0	EC:3.2.1.1	lectin-domain containing receptor kinase VI.3-like
Biosynthesis of secondary metabolites	Cluster-22814.32566	0	-1.73493	0	EC:3.2.1.1	lectin-domain containing receptor kinase VI.3-like
Biosynthesis of secondary metabolites	Cluster-22814.36150	0	-1.96804	0	EC:3.2.1.1	lectin-domain containing receptor kinase VI.3-like
Biosynthesis of secondary metabolites	Cluster-22814.43071	0	-1.06625	0	EC:3.2.1.1	lectin-domain containing receptor kinase VI.3-like
Biosynthesis of secondary metabolites	Cluster-22814.9356	0	1.14926	0	EC:3.2.1.1	lectin-domain containing receptor kinase VI.3-like
Biosynthesis of secondary metabolites	Cluster-22814.16320	-4.1431	-3.032	0	EC:3.2.1.1	lectin-domain containing receptor kinase VI.3-like
Biosynthesis of secondary metabolites	Cluster-22814.17443	-3.10498	-6.96654	0	EC:3.2.1.1	lectin-domain containing receptor kinase VI.3-like
Biosynthesis of secondary metabolites	Cluster-22814.30032	1.25564	1.39028	0	EC:3.2.1.1	lectin-domain containing receptor kinase VI.3-like
Biosynthesis of secondary metabolites	Cluster-37947.0	-5.59325	-7.5312	0	EC:3.2.1.1	lectin-domain containing receptor kinase VI.3-like
Biosynthesis of secondary metabolites	Cluster-22814.106119	0	1.28006	1.62373	EC:3.2.1.1	lectin-domain containing receptor kinase VI.3-like
Biosynthesis of secondary metabolites	Cluster-22814.88138	0	1.00503	1.34267	EC:3.2.1.1	lectin-domain containing receptor kinase VI.3-like
Biosynthesis of secondary metabolites	Cluster-22814.124620	-3.89103	-10.7034	-6.81612	EC:3.2.1.1	lectin-domain containing receptor kinase VI.3-like
Biosynthesis of secondary metabolites	Cluster-22814.184089	-1.12852	-6.77306	-5.65058	EC:3.2.1.1	lectin-domain containing receptor kinase VI.3-like
Biosynthesis of secondary metabolites	Cluster-22814.54843	-1.44783	-2.64484	-1.20076	EC:3.2.1.1	lectin-domain containing receptor kinase VI.3-like
Biosynthesis of secondary metabolites	Cluster-22814.77301	0	-1.43303	0	EC:3.2.1.1	alpha-amylase 2
Biosynthesis of secondary metabolites	Cluster-22814.57122	0	-6.27104	0	EC:3.2.1.2	beta-amylase 3, chloroplastic
Biosynthesis of secondary metabolites	Cluster-22814.174814	0	-5.026	-4.19234	EC:3.2.1.2	beta-amylase 3, chloroplastic
Biosynthesis of secondary metabolites	Cluster-22814.159231	-1.91272	-8.76445	-6.85274	EC:3.2.1.2	beta-amylase 3, chloroplastic
Biosynthesis of secondary metabolites	Cluster-22814.12878	0	-1.35	0	EC:3.2.1.20	alpha-glucosidase Os06g0675700
Biosynthesis of secondary metabolites	Cluster-22814.38468	0	-1.77025	0	EC:3.2.1.20	alpha-glucosidase Os06g0675700
Biosynthesis of secondary metabolites	Cluster-22814.119333	0	1.28544	0	EC:3.2.1.21	beta-glucosidase 12-like
Biosynthesis of secondary metabolites	Cluster-22814.141358	-3.02075	-5.11593	-2.09394	EC:3.2.1.21	beta-glucosidase 12-like
Biosynthesis of secondary metabolites	Cluster-22814.123275	0	-2.29977	0	EC:3.2.1.21	beta-glucosidase 13
Biosynthesis of secondary metabolites	Cluster-22814.117502	1.59614	1.70523	0	EC:3.2.1.21	beta-glucosidase 22-like
Biosynthesis of secondary metabolites	Cluster-22814.69823	1.58656	1.73638	0	EC:3.2.1.21	beta-glucosidase 22-like
Biosynthesis of secondary metabolites	Cluster-22814.69824	2.15252	1.65117	0	EC:3.2.1.21	beta-glucosidase 22-like
Biosynthesis of secondary metabolites	Cluster-14450.0	0	-1.92116	-2.17963	EC:3.2.1.21	beta-glucosidase 24 isoform X2
Biosynthesis of secondary metabolites	Cluster-22814.78940	0	-2.96011	0	EC:3.2.1.21	beta-glucosidase 31-like
Biosynthesis of secondary metabolites	Cluster-22814.78939	0	-1.74451	-2.09282	EC:3.2.1.21	beta-glucosidase 31-like
Biosynthesis of secondary metabolites	Cluster-22814.109360	0	2.09479	0	EC:3.2.1.21	beta-glucosidase 4
Biosynthesis of secondary metabolites	Cluster-22814.97776	0	1.06866	0	EC:3.2.1.21	beta-glucosidase 4
Biosynthesis of secondary metabolites	Cluster-22814.136311	0	-3.67901	0	EC:3.2.1.21	BGLU11; beta glucosidase 11
Biosynthesis of secondary metabolites	Cluster-28550.0	0	1.83425	0	EC:3.2.1.21	hypothetical protein
Biosynthesis of secondary metabolites	Cluster-22814.94029	0	-1.06725	-1.01756	EC:3.2.1.21	LOC109762067; beta-glucosidase 31-like
Biosynthesis of secondary metabolites	Cluster-22814.33396	0	-6.33571	0	EC:3.2.1.21	putative beta-glucosidase 41 isoform X1
Biosynthesis of secondary metabolites	Cluster-22814.20711	0	-2.36046	-2.15503	EC:3.2.1.21	uncharacterized protein LOC100501315 precursor
Biosynthesis of secondary metabolites	Cluster-22814.174659	-3.56529	-6.52777	0	EC:3.2.1.26	beta-fructofuranosidase 1-like
Biosynthesis of secondary metabolites	Cluster-22814.120841	-1.30128	-1.10329	0	EC:3.2.1.26	beta-fructofuranosidase, insoluble isoenzyme 3
Biosynthesis of secondary metabolites	Cluster-22814.125397	-4.24087	-5.75021	0	EC:3.2.1.26	beta-fructofuranosidase, insoluble isoenzyme 3
Biosynthesis of secondary metabolites	Cluster-22814.162785	-3.65187	-4.44702	0	EC:3.2.1.26	beta-fructofuranosidase, insoluble isoenzyme 3
Biosynthesis of secondary metabolites	Cluster-22814.87354	-1.17926	-1.274	0	EC:3.2.1.26	beta-fructofuranosidase, insoluble isoenzyme 3
Biosynthesis of secondary metabolites	Cluster-30441.0	-3.74591	-7.26185	0	EC:3.2.1.26	beta-fructofuranosidase, insoluble isoenzyme 3
Biosynthesis of secondary metabolites	Cluster-22814.25661	0	-5.13261	0	EC:3.2.1.26	beta-fructofuranosidase, insoluble isoenzyme 3-like
Biosynthesis of secondary metabolites	Cluster-44428.0	0	-7.07378	0	EC:3.2.1.26	beta-fructofuranosidase, insoluble isoenzyme 3-like
Biosynthesis of secondary metabolites	Cluster-22814.11696	-7.18069	-7.25883	0	EC:3.2.1.26	beta-fructofuranosidase, insoluble isoenzyme 3-like
Biosynthesis of secondary metabolites	Cluster-22814.120840	-1.45421	-1.22478	0	EC:3.2.1.26	beta-fructofuranosidase, insoluble isoenzyme 3-like
Biosynthesis of secondary metabolites	Cluster-22814.155623	-1.29802	-1.51756	0	EC:3.2.1.26	beta-fructofuranosidase, insoluble isoenzyme 3-like
Biosynthesis of secondary metabolites	Cluster-238.0	0	-4.06553	0	EC:3.2.1.26	INV-V; beta-fructofuranosidase 1
Biosynthesis of secondary metabolites	Cluster-4484.0	0	-3.75106	0	EC:3.2.1.26	INV-V; beta-fructofuranosidase 1
Biosynthesis of secondary metabolites	Cluster-22814.151328	-8.9009	-8.98203	0	EC:3.2.1.26	INV-V; beta-fructofuranosidase 1
Biosynthesis of secondary metabolites	Cluster-20956.0	0	-3.77058	0	EC:3.2.1.26	LOC109747879; beta-fructofuranosidase, insoluble isoenzyme 3-like
Biosynthesis of secondary metabolites	Cluster-21398.0	0	-6.59966	0	EC:3.2.1.26	LOC109747879; beta-fructofuranosidase, insoluble isoenzyme 3-like
Biosynthesis of secondary metabolites	Cluster-22814.57993	0	-1.90297	0	EC:3.2.1.26	LOC109747879; beta-fructofuranosidase, insoluble isoenzyme 3-like
Biosynthesis of secondary metabolites	Cluster-12108.0	-6.62707	-6.71081	0	EC:3.2.1.26	LOC109747879; beta-fructofuranosidase, insoluble isoenzyme 3-like
Biosynthesis of secondary metabolites	Cluster-22814.161454	4.23047	4.70757	0	EC:3.2.1.26	LOC109747879; beta-fructofuranosidase, insoluble isoenzyme 3-like
Biosynthesis of secondary metabolites	Cluster-22814.174595	-1.30112	-2.39401	0	EC:3.2.1.26	LOC109747879; beta-fructofuranosidase, insoluble isoenzyme 3-like
Biosynthesis of secondary metabolites	Cluster-22814.24153	-1.96245	-2.55625	0	EC:3.2.1.26	LOC109747879; beta-fructofuranosidase, insoluble isoenzyme 3-like
Biosynthesis of secondary metabolites	Cluster-22814.42643	-1.63698	-1.50733	0	EC:3.2.1.26	LOC109747879; beta-fructofuranosidase, insoluble isoenzyme 3-like
Biosynthesis of secondary metabolites	Cluster-22814.4788	-6.53291	-7.57545	0	EC:3.2.1.26	LOC109747879; beta-fructofuranosidase, insoluble isoenzyme 3-like
Biosynthesis of secondary metabolites	Cluster-22814.4789	-6.45681	-6.53729	0	EC:3.2.1.26	LOC109747879; beta-fructofuranosidase, insoluble isoenzyme 3-like
Biosynthesis of secondary metabolites	Cluster-22814.72288	3.6663	4.2375	0	EC:3.2.1.26	LOC109747879; beta-fructofuranosidase, insoluble isoenzyme 3-like
Biosynthesis of secondary metabolites	Cluster-22814.84985	-2.0554	-2.75124	0	EC:3.2.1.26	LOC109747879; beta-fructofuranosidase, insoluble isoenzyme 3-like
Biosynthesis of secondary metabolites	Cluster-47612.0	-6.22501	-6.30695	0	EC:3.2.1.26	LOC109747879; beta-fructofuranosidase, insoluble isoenzyme 3-like
Biosynthesis of secondary metabolites	Cluster-22814.150702	-1.50696	-3.08102	-1.57921	EC:3.2.1.26	LOC109747879; beta-fructofuranosidase, insoluble isoenzyme 3-like
Biosynthesis of secondary metabolites	Cluster-22814.50714	0	-1.87164	0	EC:3.2.1.28	trehalase
Biosynthesis of secondary metabolites	Cluster-22814.52724	0	-2.63993	0	EC:3.2.1.28	trehalase
Biosynthesis of secondary metabolites	Cluster-22814.134503	-1.30122	-1.12051	0	EC:3.2.1.28	trehalase
Biosynthesis of secondary metabolites	Cluster-22814.138223	-1.65692	-2.35375	0	EC:3.2.1.28	trehalase
Biosynthesis of secondary metabolites	Cluster-22814.113473	0	-3.05479	-2.26326	EC:3.2.1.28	trehalase
Biosynthesis of secondary metabolites	Cluster-22814.138221	0	-2.52025	-2.24001	EC:3.2.1.28	trehalase
Biosynthesis of secondary metabolites	Cluster-22814.46523	0	-2.81048	-1.83282	EC:3.2.1.28	trehalase
Biosynthesis of secondary metabolites	Cluster-22814.92079	0	1.85738	0	EC:3.2.1.68	isoamylase 1, chloroplastic isoform X1
Biosynthesis of secondary metabolites	Cluster-22814.92592	0	1.12174	0	EC:3.2.1.68	isoamylase 1, chloroplastic isoform X1
Biosynthesis of secondary metabolites	Cluster-22814.95799	1.53467	1.93584	0	EC:3.2.1.68	isoamylase 2, chloroplastic-like
Biosynthesis of secondary metabolites	Cluster-22814.129819	2.14623	2.2151	0	EC:3.2.1.68	isoamylase 3, chloroplastic
Biosynthesis of secondary metabolites	Cluster-22814.90802	2.10985	2.08784	0	EC:3.2.1.68	Isoamylase 3, chloroplastic
Biosynthesis of secondary metabolites	Cluster-22814.95274	0	1.58385	0	EC:3.2.1.68	isoamylase 3, chloroplastic isoform X1
Biosynthesis of secondary metabolites	Cluster-22814.109087	2.03543	1.95171	0	EC:3.2.1.68	isoamylase 3, chloroplastic isoform X1
Biosynthesis of secondary metabolites	Cluster-22814.19603	2.63211	2.27279	0	EC:3.2.1.68	isoamylase 3, chloroplastic isoform X1
Biosynthesis of secondary metabolites	Cluster-22814.64864	1.35712	1.74223	0	EC:3.2.1.68	isoamylase 3, chloroplastic isoform X1
Biosynthesis of secondary metabolites	Cluster-22814.111108	0	3.25929	0	EC:3.5.1.16	acetylornithine deacetylase
Biosynthesis of secondary metabolites	Cluster-22814.95017	0	1.38655	0	EC:3.5.3.1	arginase 1, mitochondrial
Biosynthesis of secondary metabolites	Cluster-22814.94183	2.40695	3.43746	0	EC:3.5.3.1	arginase 1, mitochondrial-like
Biosynthesis of secondary metabolites	Cluster-22814.78922	0	1.51452	0	EC:3.5.4.6	AMP deaminase isoform X1
Biosynthesis of secondary metabolites	Cluster-22814.95829	0	1.65816	0	EC:3.5.4.6	AMP deaminase-like
Biosynthesis of secondary metabolites	Cluster-22814.78923	-1.20523	-1.92132	0	EC:3.5.4.6	AMP deaminase-like
Biosynthesis of secondary metabolites	Cluster-22814.92822	1.64024	1.52019	0	EC:3.5.4.6	AMP deaminase-like
Biosynthesis of secondary metabolites	Cluster-22814.92823	1.71043	1.74533	0	EC:3.5.4.6	AMP deaminase isoform X1
Biosynthesis of secondary metabolites	Cluster-22814.23781	0	-2.38309	0	EC:3.1.4.1 3.6.1.9	uncharacterized protein LOC109769794
Biosynthesis of secondary metabolites	Cluster-22814.79167	0	1.02709	0	EC:3.1.4.1 3.6.1.9	uncharacterized protein LOC109769794
Biosynthesis of secondary metabolites	Cluster-22814.35397	0	-4.30018	0	EC:3.1.4.1 3.6.1.9	venom phosphodiesterase 2-like
Biosynthesis of secondary metabolites	Cluster-22814.136088	0	-2.64964	-2.23159	EC:3.1.4.1 3.6.1.9	venom phosphodiesterase 2-like
Biosynthesis of secondary metabolites	Cluster-22814.72300	0	-1.03983	0	EC:4.1.1.1	pyruvate decarboxylase 1
Biosynthesis of secondary metabolites	Cluster-22814.83987	1.89506	1.51677	0	EC:4.1.1.1	pyruvate decarboxylase 1
Biosynthesis of secondary metabolites	Cluster-22814.109293	0	-1.62561	-2.4473	EC:4.1.1.1	pyruvate decarboxylase 1
Biosynthesis of secondary metabolites	Cluster-22814.65224	-2.10894	-3.97235	-1.86992	EC:4.1.1.1	pyruvate decarboxylase 1
Biosynthesis of secondary metabolites	Cluster-22814.51524	0	2.14184	0	EC:4.1.1.1	pyruvate decarboxylase 1-like
Biosynthesis of secondary metabolites	Cluster-22814.53390	2.68065	1.86272	0	EC:4.1.1.1	pyruvate decarboxylase 1-like
Biosynthesis of secondary metabolites	Cluster-22814.59477	-2.39281	-7.00643	0	EC:4.1.1.1	pyruvate decarboxylase 1-like
Biosynthesis of secondary metabolites	Cluster-22814.62270	-1.37181	-4.71031	0	EC:4.1.1.1	pyruvate decarboxylase 1-like
Biosynthesis of secondary metabolites	Cluster-22814.72307	1.38152	1.12476	0	EC:4.1.1.1	pyruvate decarboxylase 1-like
Biosynthesis of secondary metabolites	Cluster-22814.82427	1.49016	1.99871	0	EC:4.1.1.1	pyruvate decarboxylase 1-like
Biosynthesis of secondary metabolites	Cluster-22814.118745	-1.00211	-4.99213	-4.00236	EC:4.1.1.1	pyruvate decarboxylase 1-like
Biosynthesis of secondary metabolites	Cluster-22814.55584	0	-1.75086	0	EC:4.1.1.15	glutamate decarboxylase 1 isoform X1
Biosynthesis of secondary metabolites	Cluster-22814.62822	-1.66939	-2.81011	-1.14607	EC:4.1.1.15	glutamate decarboxylase 1 isoform X1
Biosynthesis of secondary metabolites	Cluster-22814.18710	-1.56487	-2.89741	0	EC:4.1.1.15	glutamate decarboxylase 1-like isoform X1
Biosynthesis of secondary metabolites	Cluster-22814.91264	2.17785	1.4036	0	EC:4.1.1.15	glutamate decarboxylase 1-like isoform X1
Biosynthesis of secondary metabolites	Cluster-22814.145514	-1.98976	-2.52381	0	EC:4.1.1.15	glutamate decarboxylase 4
Biosynthesis of secondary metabolites	Cluster-22814.91603	1.37015	1.52244	0	EC:4.1.1.15	glutamate decarboxylase 4
Biosynthesis of secondary metabolites	Cluster-22814.91599	2.59226	1.36395	-1.23463	EC:4.1.1.15	glutamate decarboxylase 4
Biosynthesis of secondary metabolites	Cluster-22814.53426	0	-2.5707	0	EC:4.1.1.15	glutamate decarboxylase 4-like
Biosynthesis of secondary metabolites	Cluster-22814.92342	1.53399	1.417	0	EC:4.1.1.15	glutamate decarboxylase-like
Biosynthesis of secondary metabolites	Cluster-22814.132777	0	-2.40363	-1.61222	EC:4.1.1.15	pco117429; uncharacterized protein LOC100284551
Biosynthesis of secondary metabolites	Cluster-22814.140492	0	-3.92798	-4.30646	EC:4.1.1.22	serine decarboxylase
Biosynthesis of secondary metabolites	Cluster-22814.131516	0	-8.21589	0	EC:4.1.1.22	serine decarboxylase 1
Biosynthesis of secondary metabolites	Cluster-22814.163460	-2.67693	-7.6182	0	EC:4.1.1.22	serine decarboxylase 1-like
Biosynthesis of secondary metabolites	Cluster-22814.140491	-3.47777	-7.18868	-3.69773	EC:4.1.1.22	serine decarboxylase 1-like
Biosynthesis of secondary metabolites	Cluster-22814.103556	0	1.33831	0	EC:4.1.1.28 4.1.1.105	tyrosine/DOPA decarboxylase
Biosynthesis of secondary metabolites	Cluster-22814.70343	0	1.06045	0	EC:4.1.1.28 4.1.1.105	tyrosine/DOPA decarboxylase
Biosynthesis of secondary metabolites	Cluster-22814.70350	0	1.11224	0	EC:4.1.1.28 4.1.1.105	tyrosine/DOPA decarboxylase
Biosynthesis of secondary metabolites	Cluster-22814.81711	0	-2.20762	0	EC:4.1.1.28 4.1.1.105	tyrosine/DOPA decarboxylase
Biosynthesis of secondary metabolites	Cluster-22814.70342	7.34174	7.38799	0	EC:4.1.1.28 4.1.1.105	tyrosine/DOPA decarboxylase
Biosynthesis of secondary metabolites	Cluster-22814.87829	0	1.85695	0	EC:4.1.1.37	uroporphyrinogen decarboxylase
Biosynthesis of secondary metabolites	Cluster-22814.69677	0	1.67165	1.39368	EC:4.1.1.39	rbcL, PhdaC_p029; ribulose-1,5-bisphosphate carboxylase/oxygenase large subunit
Biosynthesis of secondary metabolites	Cluster-22814.90678	0	1.72633	1.04843	EC:4.1.1.39	rbcL, PhdaC_p029; ribulose-1,5-bisphosphate carboxylase/oxygenase large subunit
Biosynthesis of secondary metabolites	Cluster-22814.69721	0	5.49234	3.81529	EC:4.1.1.39	ribulose bisphosphate carboxylase small chain, chloroplastic
Biosynthesis of secondary metabolites	Cluster-22814.119863	0	2.87714	0	EC:4.1.1.39	ribulose bisphosphate carboxylase small chain, chloroplastic-like
Biosynthesis of secondary metabolites	Cluster-22814.151909	0	4.85707	4.42546	EC:4.1.1.39	ribulose bisphosphate carboxylase small chain, chloroplastic-like
Biosynthesis of secondary metabolites	Cluster-25110.0	0	2.90432	5.51224	EC:4.1.1.39	ribulose bisphosphate carboxylase small chain, chloroplastic-like
Biosynthesis of secondary metabolites	Cluster-22814.32765	0	1.03306	0	EC:4.1.1.48	hypothetical protein
Biosynthesis of secondary metabolites	Cluster-22814.73102	0	1.46629	0	EC:4.1.1.48	indole-3-glycerol phosphate synthase, chloroplastic isoform X2
Biosynthesis of secondary metabolites	Cluster-22814.88329	0	1.32695	0	EC:4.1.1.48	indole-3-glycerol phosphate synthase, chloroplastic isoform X2
Biosynthesis of secondary metabolites	Cluster-22814.87087	1.25464	1.6999	0	EC:4.1.1.48	indole-3-glycerol phosphate synthase, chloroplastic-like
Biosynthesis of secondary metabolites	Cluster-22814.91020	0	1.0586	0	EC:4.1.1.48	indole-3-glycerol phosphate synthase, chloroplastic-like isoform X1
Biosynthesis of secondary metabolites	Cluster-20530.0	-5.7138	-5.79781	0	EC:4.1.1.49	phosphoenolpyruvate carboxykinase (ATP)
Biosynthesis of secondary metabolites	Cluster-22814.69463	1.32108	1.06932	0	EC:4.1.1.49	phosphoenolpyruvate carboxykinase [ATP]-like
Biosynthesis of secondary metabolites	Cluster-22814.47153	0	-1.09081	-1.28604	EC:4.1.1.49	phosphoenolpyruvate carboxykinase [ATP]-like
Biosynthesis of secondary metabolites	Cluster-22814.119659	0	-1.91831	0	EC:4.1.1.65	phosphatidylserine decarboxylase proenzyme 3-like
Biosynthesis of secondary metabolites	Cluster-22814.15096	0	-3.65782	0	EC:4.1.1.65	phosphatidylserine decarboxylase proenzyme 3-like
Biosynthesis of secondary metabolites	Cluster-22814.161451	0	1.09	0	EC:4.1.1.65	phosphatidylserine decarboxylase proenzyme 3-like
Biosynthesis of secondary metabolites	Cluster-22814.96438	0	-4.19612	0	EC:4.1.1.65	phosphatidylserine decarboxylase proenzyme 3-like
Biosynthesis of secondary metabolites	Cluster-22814.138936	-4.88352	-4.97129	0	EC:4.1.1.65	phosphatidylserine decarboxylase proenzyme 3-like
Biosynthesis of secondary metabolites	Cluster-22814.1816	-1.24411	-1.2966	0	EC:4.1.1.65	phosphatidylserine decarboxylase proenzyme 3-like
Biosynthesis of secondary metabolites	Cluster-22814.120529	0	-2.11922	-1.90873	EC:4.1.1.65	phosphatidylserine decarboxylase proenzyme 3-like
Biosynthesis of secondary metabolites	Cluster-22814.106221	0	-6.81336	-8.13777	EC:4.1.2.48	low-specificity L-threonine aldolase 1
Biosynthesis of secondary metabolites	Cluster-22814.29731	0	1.26561	1.37263	EC:4.1.2.13	fructose-bisphosphate aldolase 1, chloroplastic
Biosynthesis of secondary metabolites	Cluster-3086.0	0	8.16884	7.42882	EC:4.1.2.13	fructose-bisphosphate aldolase 1, chloroplastic
Biosynthesis of secondary metabolites	Cluster-22814.110717	0	1.10508	0	EC:4.1.2.13	fructose-bisphosphate aldolase 1, cytoplasmic-like
Biosynthesis of secondary metabolites	Cluster-22814.88526	0	1.45841	0	EC:4.1.2.13	fructose-bisphosphate aldolase 1, cytoplasmic-like
Biosynthesis of secondary metabolites	Cluster-22814.90167	0	1.6407	0	EC:4.1.2.13	fructose-bisphosphate aldolase 1, cytoplasmic-like
Biosynthesis of secondary metabolites	Cluster-22814.124732	0	-1.58214	-1.70818	EC:4.1.2.13	fructose-bisphosphate aldolase 1, cytoplasmic-like
Biosynthesis of secondary metabolites	Cluster-22814.102554	0	1.48248	0	EC:4.1.2.13	fructose-bisphosphate aldolase, chloroplastic-like
Biosynthesis of secondary metabolites	Cluster-35840.0	-7.94561	-8.035	0	EC:4.1.2.13	fructose-bisphosphate aldolase, cytoplasmic isozyme
Biosynthesis of secondary metabolites	Cluster-22814.107203	0	-4.18289	0	EC:2.5.1.54	phospho-2-dehydro-3-deoxyheptonate aldolase 2, chloroplastic-like
Biosynthesis of secondary metabolites	Cluster-22814.12927	0	-2.52882	0	EC:2.5.1.54	phospho-2-dehydro-3-deoxyheptonate aldolase 2, chloroplastic-like
Biosynthesis of secondary metabolites	Cluster-22814.40871	0	-4.09636	0	EC:2.5.1.54	phospho-2-dehydro-3-deoxyheptonate aldolase 2, chloroplastic-like
Biosynthesis of secondary metabolites	Cluster-22814.78465	0	1.46811	0	EC:2.5.1.54	phospho-2-dehydro-3-deoxyheptonate aldolase 2, chloroplastic-like
Biosynthesis of secondary metabolites	Cluster-22814.110280	-2.47448	-3.24371	0	EC:2.5.1.54	phospho-2-dehydro-3-deoxyheptonate aldolase 2, chloroplastic-like
Biosynthesis of secondary metabolites	Cluster-22814.116828	-1.5819	-1.97848	0	EC:2.5.1.54	phospho-2-dehydro-3-deoxyheptonate aldolase 2, chloroplastic-like
Biosynthesis of secondary metabolites	Cluster-22814.127781	-1.88334	-2.46539	0	EC:2.5.1.54	phospho-2-dehydro-3-deoxyheptonate aldolase 2, chloroplastic-like
Biosynthesis of secondary metabolites	Cluster-22814.34443	0	-6.69801	-5.58497	EC:2.5.1.54	phospho-2-dehydro-3-deoxyheptonate aldolase 2, chloroplastic-like
Biosynthesis of secondary metabolites	Cluster-22814.78812	0	-3.68093	-4.33892	EC:2.5.1.54	phospho-2-dehydro-3-deoxyheptonate aldolase 2, chloroplastic-like
Biosynthesis of secondary metabolites	Cluster-22814.89868	0	-4.63017	-3.51216	EC:2.5.1.54	phospho-2-dehydro-3-deoxyheptonate aldolase 2, chloroplastic-like
Biosynthesis of secondary metabolites	Cluster-22814.72353	0	1.21804	1.09101	EC:4.1.3.1	isocitrate lyase
Biosynthesis of secondary metabolites	Cluster-22814.158966	0	-2.52052	0	EC:4.1.3.4	hydroxymethylglutaryl-CoA lyase, mitochondrial
Biosynthesis of secondary metabolites	Cluster-22814.65491	0	-1.37366	0	EC:4.1.3.4	hydroxymethylglutaryl-CoA lyase, mitochondrial
Biosynthesis of secondary metabolites	Cluster-22814.6872	-6.33709	-4.20049	0	EC:4.1.3.4	LOW QUALITY PROTEIN: hydroxymethylglutaryl-CoA lyase, mitochondrial
Biosynthesis of secondary metabolites	Cluster-22814.6380	0	1.41952	1.31179	EC:4.1.3.4	LOW QUALITY PROTEIN: hydroxymethylglutaryl-CoA lyase, mitochondrial
Biosynthesis of secondary metabolites	Cluster-22814.10234	0	-6.71781	0	EC:2.3.3.10	hydroxymethylglutaryl-CoA synthase-like
Biosynthesis of secondary metabolites	Cluster-22814.155332	0	-2.69152	0	EC:2.3.3.10	hydroxymethylglutaryl-CoA synthase-like
Biosynthesis of secondary metabolites	Cluster-22814.15626	0	-2.60894	0	EC:2.3.3.10	hydroxymethylglutaryl-CoA synthase-like
Biosynthesis of secondary metabolites	Cluster-22814.163208	0	-2.52946	0	EC:2.3.3.10	hydroxymethylglutaryl-CoA synthase-like
Biosynthesis of secondary metabolites	Cluster-22814.144768	-2.06511	-2.01866	0	EC:2.3.3.10	hydroxymethylglutaryl-CoA synthase-like
Biosynthesis of secondary metabolites	Cluster-22814.42733	-1.87096	-2.25545	0	EC:2.3.3.10	hydroxymethylglutaryl-CoA synthase-like
Biosynthesis of secondary metabolites	Cluster-22814.54789	-1.95951	-2.67642	0	EC:2.3.3.10	hydroxymethylglutaryl-CoA synthase-like
Biosynthesis of secondary metabolites	Cluster-22814.81525	-2.09294	-2.72136	0	EC:2.3.3.10	hydroxymethylglutaryl-CoA synthase-like
Biosynthesis of secondary metabolites	Cluster-22814.44574	-1.87219	-3.0605	-1.19164	EC:2.3.3.10	hydroxymethylglutaryl-CoA synthase-like
Biosynthesis of secondary metabolites	Cluster-5044.0	-7.86622	-6.08686	0	EC:2.3.3.1	citrate synthase, mitochondrial-like
Biosynthesis of secondary metabolites	Cluster-22814.120279	0	-1.14633	0	EC:2.3.3.1	LOW QUALITY PROTEIN: citrate synthase, mitochondrial-like
Biosynthesis of secondary metabolites	Cluster-22814.37267	0	-1.23036	0	EC:2.3.3.8	ATP-citrate synthase alpha chain protein 2
Biosynthesis of secondary metabolites	Cluster-22814.83285	0	1.15716	0	EC:2.3.3.8	ATP-citrate synthase alpha chain protein 2
Biosynthesis of secondary metabolites	Cluster-22814.38072	0	-1.66934	-1.25758	EC:2.3.3.8	ATP-citrate synthase alpha chain protein 2
Biosynthesis of secondary metabolites	Cluster-15979.0	0	-6.34686	0	EC:2.3.3.8	ATP-citrate synthase subunit 1
Biosynthesis of secondary metabolites	Cluster-22814.20747	-8.49973	-8.58653	0	EC:2.3.3.8	ATP-citrate synthase subunit 1
Biosynthesis of secondary metabolites	Cluster-7464.0	-7.66132	-7.75019	0	EC:2.3.3.8	ATP-citrate synthase subunit 1
Biosynthesis of secondary metabolites	Cluster-22814.69393	0	2.00553	0	EC:2.3.3.13	2-isopropylmalate synthase A
Biosynthesis of secondary metabolites	Cluster-22814.123146	-1.10414	-1.37587	0	EC:2.3.3.13	2-isopropylmalate synthase A
Biosynthesis of secondary metabolites	Cluster-22814.23542	-1.42679	-1.9619	0	EC:2.3.3.13	2-isopropylmalate synthase A
Biosynthesis of secondary metabolites	Cluster-22814.126444	0	1.0186	0	EC:2.2.1.6	acetolactate synthase small subunit 2, chloroplastic
Biosynthesis of secondary metabolites	Cluster-22814.88281	0	1.31172	0	EC:4.1.3.27	anthranilate synthase alpha subunit 1, chloroplastic-like
Biosynthesis of secondary metabolites	Cluster-32071.0	0	1.31172	0	EC:4.1.3.27	anthranilate synthase alpha subunit 1, chloroplastic-like
Biosynthesis of secondary metabolites	Cluster-22814.160011	0	1.6709	0	EC:4.1.3.27	anthranilate synthase beta subunit 1, chloroplastic-like
Biosynthesis of secondary metabolites	Cluster-22814.177602	-1.30009	-1.75349	0	EC:4.1.3.27	anthranilate synthase beta subunit 1, chloroplastic-like
Biosynthesis of secondary metabolites	Cluster-34413.0	0	-1.02097	0	EC:4.1.3.36	1,4-dihydroxy-2-naphthoyl-CoA synthase, peroxisomal
Biosynthesis of secondary metabolites	Cluster-22814.174058	0	2.61488	1.41895	EC:4.1.3.36	1,4-dihydroxy-2-naphthoyl-CoA synthase, peroxisomal
Biosynthesis of secondary metabolites	Cluster-22814.129902	-1.34969	-7.04299	0	EC:2.2.1.7	LOC109749471; 1-deoxy-D-xylulose-5-phosphate synthase 2, chloroplastic
Biosynthesis of secondary metabolites	Cluster-22814.54193	0	-3.70537	-3.41521	EC:2.2.1.7	LOC109749471; 1-deoxy-D-xylulose-5-phosphate synthase 2, chloroplastic
Biosynthesis of secondary metabolites	Cluster-20816.0	0	-8.32953	0	EC:2.2.1.7	1-deoxy-D-xylulose-5-phosphate synthase 2, chloroplastic
Biosynthesis of secondary metabolites	Cluster-22814.116578	0	-4.52154	0	EC:2.2.1.7	1-deoxy-D-xylulose-5-phosphate synthase 2, chloroplastic
Biosynthesis of secondary metabolites	Cluster-22814.150339	0	-5.71121	0	EC:2.2.1.7	1-deoxy-D-xylulose-5-phosphate synthase 2, chloroplastic
Biosynthesis of secondary metabolites	Cluster-22814.16945	0	-3.48237	0	EC:2.2.1.7	1-deoxy-D-xylulose-5-phosphate synthase 2, chloroplastic
Biosynthesis of secondary metabolites	Cluster-25080.0	0	-3.16628	0	EC:2.2.1.7	1-deoxy-D-xylulose-5-phosphate synthase 2, chloroplastic
Biosynthesis of secondary metabolites	Cluster-34554.0	-1.98306	-4.80361	0	EC:2.2.1.7	1-deoxy-D-xylulose-5-phosphate synthase 2, chloroplastic
Biosynthesis of secondary metabolites	Cluster-22814.116095	0	-4.01759	-3.80744	EC:2.2.1.7	1-deoxy-D-xylulose-5-phosphate synthase 2, chloroplastic
Biosynthesis of secondary metabolites	Cluster-22814.119513	0	-7.09869	-7.12972	EC:2.2.1.7	1-deoxy-D-xylulose-5-phosphate synthase 2, chloroplastic
Biosynthesis of secondary metabolites	Cluster-22814.134034	0	-3.31418	-2.96867	EC:2.2.1.7	1-deoxy-D-xylulose-5-phosphate synthase 2, chloroplastic
Biosynthesis of secondary metabolites	Cluster-22814.162310	0	-3.61964	-3.59145	EC:2.2.1.7	1-deoxy-D-xylulose-5-phosphate synthase 2, chloroplastic
Biosynthesis of secondary metabolites	Cluster-22814.16944	0	-2.7416	-1.94327	EC:2.2.1.7	1-deoxy-D-xylulose-5-phosphate synthase 2, chloroplastic
Biosynthesis of secondary metabolites	Cluster-22814.171737	0	-8.11037	-7.59121	EC:2.2.1.7	1-deoxy-D-xylulose-5-phosphate synthase 2, chloroplastic
Biosynthesis of secondary metabolites	Cluster-22814.75922	0	-3.5902	-3.14208	EC:2.2.1.7	1-deoxy-D-xylulose-5-phosphate synthase 2, chloroplastic
Biosynthesis of secondary metabolites	Cluster-22814.36126	-1.16491	-3.43564	-2.27798	EC:2.2.1.7	1-deoxy-D-xylulose-5-phosphate synthase 2, chloroplastic
Biosynthesis of secondary metabolites	Cluster-22814.115721	0	-6.15851	0	EC:2.2.1.7	1-deoxy-D-xylulose-5-phosphate synthase 2, chloroplastic isoform X1
Biosynthesis of secondary metabolites	Cluster-17704.0	0	-2.83961	-2.4746	EC:2.2.1.7	1-deoxy-D-xylulose-5-phosphate synthase 2, chloroplastic isoform X1
Biosynthesis of secondary metabolites	Cluster-22814.59312	0	-3.77414	-3.48783	EC:2.2.1.7	1-deoxy-D-xylulose-5-phosphate synthase 2, chloroplastic isoform X1
Biosynthesis of secondary metabolites	Cluster-22814.63242	-3.60178	-2.00171	0	EC:2.2.1.7	1-deoxy-D-xylulose-5-phosphate synthase, chloroplastic
Biosynthesis of secondary metabolites	Cluster-22814.94958	0	-2.60989	-3.05043	EC:2.2.1.7	1-deoxy-D-xylulose-5-phosphate synthase, chloroplastic
Biosynthesis of secondary metabolites	Cluster-22814.119924	0	-1.03364	0	EC:2.2.1.7	1-deoxy-D-xylulose-5-phosphate synthase, chloroplastic isoform X2
Biosynthesis of secondary metabolites	Cluster-22814.161981	0	-1.03883	-1.09379	EC:4.2.1.3	aconitate hydratase, cytoplasmic-like
Biosynthesis of secondary metabolites	Cluster-22814.27848	-5.84687	-5.92756	0	EC:4.2.1.3	aconitate hydratase, mitochondrial-like
Biosynthesis of secondary metabolites	Cluster-22814.115522	0	-1.24628	0	EC:4.2.1.3	putative aconitate hydratase, cytoplasmic
Biosynthesis of secondary metabolites	Cluster-22814.99396	0	1.24604	0	EC:4.2.1.3	putative aconitate hydratase, cytoplasmic
Biosynthesis of secondary metabolites	Cluster-22814.115520	-3.4964	-1.88544	0	EC:4.2.1.3	putative aconitate hydratase, cytoplasmic
Biosynthesis of secondary metabolites	Cluster-22814.72430	-1.32336	-3.19464	0	EC:4.2.1.3	putative aconitate hydratase, cytoplasmic
Biosynthesis of secondary metabolites	Cluster-22814.444	0	1.20055	1.60415	EC:4.2.1.3	uncharacterized protein LOC106439784
Biosynthesis of secondary metabolites	Cluster-22814.132073	0	1.2482	0	EC:4.2.1.11	enolase
Biosynthesis of secondary metabolites	Cluster-22814.63427	0	7.54886	6.80284	EC:4.2.1.11	enolase 1, chloroplastic
Biosynthesis of secondary metabolites	Cluster-22814.69508	0	-2.99374	-3.49639	EC:4.2.1.11	enolase 1, chloroplastic
Biosynthesis of secondary metabolites	Cluster-22814.125974	-2.08839	-1.8536	0	EC:4.2.1.11	enolase 1, chloroplastic isoform X1
Biosynthesis of secondary metabolites	Cluster-22814.132072	0	1.37822	0	EC:4.2.1.11	enolase 2
Biosynthesis of secondary metabolites	Cluster-22814.97038	0	1.29113	0	EC:4.2.1.11	enolase 2
Biosynthesis of secondary metabolites	Cluster-22814.86361	0	1.27464	0	EC:4.2.1.11	enolase-like
Biosynthesis of secondary metabolites	Cluster-22814.77567	0	-6.28899	-7.53112	EC:4.2.1.11	enolase-like
Biosynthesis of secondary metabolites	Cluster-22814.91139	0	1.3847	0	EC:4.2.1.17	enoyl-CoA hydratase 1, peroxisomal
Biosynthesis of secondary metabolites	Cluster-22814.41859	-1.16019	-2.09286	0	EC:4.2.1.20	tryptophan synthase alpha chain isoform X1
Biosynthesis of secondary metabolites	Cluster-22814.165502	0	-4.1611	0	EC:4.2.1.20	tryptophan synthase alpha chain-like isoform X1
Biosynthesis of secondary metabolites	Cluster-22814.167019	0	-1.41538	0	EC:4.2.1.20	tryptophan synthase alpha chain-like isoform X1
Biosynthesis of secondary metabolites	Cluster-22814.183263	-4.0516	-7.31303	0	EC:4.2.1.20	tryptophan synthase alpha chain-like isoform X1
Biosynthesis of secondary metabolites	Cluster-22814.105481	0	-1.23101	0	EC:4.2.1.20	uncharacterized protein LOC104236222
Biosynthesis of secondary metabolites	Cluster-22814.94913	0	4.67516	0	EC:4.2.1.24	delta-aminolevulinic acid dehydratase, chloroplastic
Biosynthesis of secondary metabolites	Cluster-22814.93809	1.08142	1.84323	0	EC:4.2.1.24	delta-aminolevulinic acid dehydratase, chloroplastic
Biosynthesis of secondary metabolites	Cluster-22814.90243	0	1.12238	0	EC:4.2.1.33 4.2.1.35	3-isopropylmalate dehydratase large subunit, chloroplastic
Biosynthesis of secondary metabolites	Cluster-22814.135430	-5.48492	-5.09033	0	EC:4.2.1.92	allene oxide synthase 1, chloroplastic-like
Biosynthesis of secondary metabolites	Cluster-22814.182025	-1.22461	-1.93042	0	EC:4.2.1.92	allene oxide synthase 1, chloroplastic-like
Biosynthesis of secondary metabolites	Cluster-22814.85957	0	-2.29277	-2.92724	EC:4.2.1.92	allene oxide synthase 1, chloroplastic-like
Biosynthesis of secondary metabolites	Cluster-22814.131116	0	-3.72102	-3.2197	EC:4.2.1.92	allene oxide synthase 2-like
Biosynthesis of secondary metabolites	Cluster-22814.27994	0	-4.56355	-4.91533	EC:4.2.1.92	allene oxide synthase 2-like
Biosynthesis of secondary metabolites	Cluster-22814.50430	0	-4.62381	-4.07669	EC:4.2.1.92	allene oxide synthase 2-like
Biosynthesis of secondary metabolites	Cluster-22814.60920	0	-2.82666	-2.7853	EC:4.2.1.92	allene oxide synthase 2-like
Biosynthesis of secondary metabolites	Cluster-22814.115719	-2.77029	-5.81459	-3.04624	EC:4.2.1.92	allene oxide synthase 2-like
Biosynthesis of secondary metabolites	Cluster-22814.12060	-2.03958	-6.14449	-4.11456	EC:4.2.1.92	allene oxide synthase 2-like
Biosynthesis of secondary metabolites	Cluster-22814.144029	-2.16663	-5.53326	-3.36855	EC:4.2.1.92	allene oxide synthase 2-like
Biosynthesis of secondary metabolites	Cluster-22814.50431	-2.13887	-6.97093	-4.83614	EC:4.2.1.92	allene oxide synthase 2-like
Biosynthesis of secondary metabolites	Cluster-22814.66772	-2.54483	-8.48506	-5.95094	EC:4.2.1.92	allene oxide synthase 2-like
Biosynthesis of secondary metabolites	Cluster-22814.66773	-1.6264	-5.82776	-4.20502	EC:4.2.1.92	allene oxide synthase 2-like
Biosynthesis of secondary metabolites	Cluster-22814.66774	-2.50332	-6.77196	-4.27407	EC:4.2.1.92	allene oxide synthase 2-like
Biosynthesis of secondary metabolites	Cluster-22814.40167	0	1.77994	0	EC:2.5.1.47	cysteine synthase-like
Biosynthesis of secondary metabolites	Cluster-22814.40183	0	-1.11166	0	EC:2.5.1.47	cysteine synthase
Biosynthesis of secondary metabolites	Cluster-22814.81005	0	1.37741	0	EC:2.5.1.47	cysteine synthase
Biosynthesis of secondary metabolites	Cluster-22814.88239	0	2.03474	0	EC:2.5.1.47	cysteine synthase
Biosynthesis of secondary metabolites	Cluster-22814.90058	0	1.09808	0	EC:2.5.1.47	cysteine synthase
Biosynthesis of secondary metabolites	Cluster-22814.90534	0	1.27177	0	EC:2.5.1.47	cysteine synthase
Biosynthesis of secondary metabolites	Cluster-8387.0	0	1.61112	0	EC:2.5.1.47	cysteine synthase
Biosynthesis of secondary metabolites	Cluster-22814.109431	1.05613	1.36743	0	EC:2.5.1.47	cysteine synthase
Biosynthesis of secondary metabolites	Cluster-22814.117022	1.16289	1.16778	0	EC:2.5.1.47	cysteine synthase
Biosynthesis of secondary metabolites	Cluster-22814.80929	1.22516	1.38156	0	EC:2.5.1.47	cysteine synthase
Biosynthesis of secondary metabolites	Cluster-21624.0	0	-1.51698	0	EC:2.5.1.61	porphobilinogen deaminase, chloroplastic
Biosynthesis of secondary metabolites	Cluster-22814.76650	0	1.3942	0	EC:2.5.1.61	porphobilinogen deaminase, chloroplastic
Biosynthesis of secondary metabolites	Cluster-22814.77946	0	1.1272	0	EC:4.3.1.19	threonine dehydratase biosynthetic, chloroplastic isoform X1
Biosynthesis of secondary metabolites	Cluster-22814.123237	-1.90729	-2.47772	0	EC:4.3.1.19	threonine dehydratase biosynthetic, chloroplastic-like
Biosynthesis of secondary metabolites	Cluster-22814.139062	-1.71216	-2.39078	0	EC:4.3.1.19	threonine dehydratase biosynthetic, chloroplastic-like
Biosynthesis of secondary metabolites	Cluster-22814.116378	0	-8.82251	-8.23178	EC:4.3.1.19	threonine dehydratase biosynthetic, chloroplastic-like
Biosynthesis of secondary metabolites	Cluster-22814.90371	0	-1.08178	0	EC:4.3.2.1	argininosuccinate lyase, chloroplastic
Biosynthesis of secondary metabolites	Cluster-22814.135911	0	2.84158	3.44094	EC:4.3.2.1	argininosuccinate lyase, chloroplastic
Biosynthesis of secondary metabolites	Cluster-22814.47442	0	-6.17076	0	EC:4.3.2.2	uncharacterized protein LOC103993921
Biosynthesis of secondary metabolites	Cluster-22814.64731	0	-1.68126	0	EC:4.3.3.2	protein STRICTOSIDINE SYNTHASE-LIKE 11
Biosynthesis of secondary metabolites	Cluster-22814.569	0	-7.04256	0	EC:4.3.3.2	protein STRICTOSIDINE SYNTHASE-LIKE 11-like
Biosynthesis of secondary metabolites	Cluster-22814.93972	0	1.29945	0	EC:4.3.3.2	protein STRICTOSIDINE SYNTHASE-LIKE 12-like
Biosynthesis of secondary metabolites	Cluster-22814.93973	0	2.54069	0	EC:4.3.3.2	protein STRICTOSIDINE SYNTHASE-LIKE 12-like
Biosynthesis of secondary metabolites	Cluster-1583.0	-5.6974	-6.74069	0	EC:4.4.1.14	1-aminocyclopropane-1-carboxylate synthase 7
Biosynthesis of secondary metabolites	Cluster-22814.43315	-6.0088	-6.09148	0	EC:4.4.1.14	MA-ACS2; 1-aminocyclopropane-1-carboxylate synthase 3
Biosynthesis of secondary metabolites	Cluster-22814.8336	-9.27327	-8.39411	0	EC:4.4.1.14	MA-ACS2; 1-aminocyclopropane-1-carboxylate synthase 3
Biosynthesis of secondary metabolites	Cluster-22814.9012	-5.55016	-6.59436	0	EC:4.4.1.14	MA-ACS2; 1-aminocyclopropane-1-carboxylate synthase 3
Biosynthesis of secondary metabolites	Cluster-22814.35049	0	-1.35115	0	EC:4.6.1.12	2-C-methyl-D-erythritol 2,4-cyclodiphosphate synthase, chloroplastic
Biosynthesis of secondary metabolites	Cluster-22814.57628	-2.2693	-3.09605	0	EC:4.6.1.12	2-C-methyl-D-erythritol 2,4-cyclodiphosphate synthase, chloroplastic
Biosynthesis of secondary metabolites	Cluster-22814.73697	0	-1.75924	-1.41145	EC:4.6.1.12	2-C-methyl-D-erythritol 2,4-cyclodiphosphate synthase, chloroplastic
Biosynthesis of secondary metabolites	Cluster-22814.41921	0	-1.6623	-1.77291	EC:4.99.1.1 4.99.1.9	ferrochelatase-1, chloroplastic
Biosynthesis of secondary metabolites	Cluster-22814.77086	0	-2.29668	-2.2307	EC:4.99.1.1 4.99.1.9	ferrochelatase-1, chloroplastic
Biosynthesis of secondary metabolites	Cluster-22814.139458	-1.38142	-1.31344	0	EC:5.1.3.1	ribulose-phosphate 3-epimerase, chloroplastic-like
Biosynthesis of secondary metabolites	Cluster-22814.102535	2.01145	2.25658	0	EC:5.1.3.3	aldose 1-epimerase
Biosynthesis of secondary metabolites	Cluster-22814.139853	0	1.04313	0	EC:5.1.3.3	aldose 1-epimerase-like
Biosynthesis of secondary metabolites	Cluster-22814.85003	0	1.89259	2.50722	EC:5.1.3.3	aldose 1-epimerase-like
Biosynthesis of secondary metabolites	Cluster-22814.30420	0	-5.52387	0	EC:5.1.3.15	putative glucose-6-phosphate 1-epimerase
Biosynthesis of secondary metabolites	Cluster-40707.0	0	1.14242	0	EC:5.3.1.1	triosephosphate isomerase, chloroplastic-like
Biosynthesis of secondary metabolites	Cluster-22814.100994	0	-1.76195	0	EC:5.3.1.1	triosephosphate isomerase, cytosolic
Biosynthesis of secondary metabolites	Cluster-22814.95958	0	1.01625	0	EC:5.3.1.1	triosephosphate isomerase, cytosolic
Biosynthesis of secondary metabolites	Cluster-22814.129449	1.24871	1.41707	0	EC:5.3.1.1	triosephosphate isomerase, cytosolic
Biosynthesis of secondary metabolites	Cluster-22814.148605	-3.48705	-5.90521	0	EC:5.3.1.1	triosephosphate isomerase, cytosolic
Biosynthesis of secondary metabolites	Cluster-22814.36050	-1.74128	-1.49741	0	EC:5.3.1.1	triosephosphate isomerase, cytosolic
Biosynthesis of secondary metabolites	Cluster-22814.88905	1.00253	1.66869	0	EC:5.3.1.1	triosephosphate isomerase, cytosolic
Biosynthesis of secondary metabolites	Cluster-22814.94407	0	1.38801	1.47333	EC:5.3.1.1	triosephosphate isomerase, cytosolic
Biosynthesis of secondary metabolites	Cluster-22814.95960	0	1.5315	1.12108	EC:5.3.1.1	triosephosphate isomerase, cytosolic
Biosynthesis of secondary metabolites	Cluster-22814.65596	0	-1.93532	-2.43767	EC:5.3.1.6	ribose-5-phosphate isomerase 2
Biosynthesis of secondary metabolites	Cluster-22814.84333	0	2.13183	1.36819	EC:5.3.1.6	ribose-5-phosphate isomerase 2
Biosynthesis of secondary metabolites	Cluster-22814.31788	0	-1.96595	0	EC:5.3.1.6	ribose-5-phosphate isomerase 3, chloroplastic isoform X1
Biosynthesis of secondary metabolites	Cluster-35506.0	0	-1.27347	0	EC:5.3.1.8	mannose-6-phosphate isomerase 1-like
Biosynthesis of secondary metabolites	Cluster-38415.0	0	-3.91157	0	EC:5.3.1.8	mannose-6-phosphate isomerase 1-like
Biosynthesis of secondary metabolites	Cluster-22814.178165	0	-1.65537	0	EC:5.3.1.8	mannose-6-phosphate isomerase 2
Biosynthesis of secondary metabolites	Cluster-22814.102707	0	1.01637	0	EC:5.3.1.9	glucose-6-phosphate isomerase 1, chloroplastic
Biosynthesis of secondary metabolites	Cluster-22814.88046	0	1.07613	0	EC:5.3.1.9	glucose-6-phosphate isomerase 1, chloroplastic
Biosynthesis of secondary metabolites	Cluster-22814.105588	0	1.50999	1.22361	EC:5.3.1.9	glucose-6-phosphate isomerase, cytosolic
Biosynthesis of secondary metabolites	Cluster-22814.174008	0	-1.27264	-1.33671	EC:5.3.1.9	glucose-6-phosphate isomerase, cytosolic-like
Biosynthesis of secondary metabolites	Cluster-22814.54319	0	1.23823	0	EC:5.3.1.24	N-(5'-phosphoribosyl)anthranilate isomerase 1, chloroplastic
Biosynthesis of secondary metabolites	Cluster-22814.93492	0	2.18954	1.33943	EC:5.3.3.5	3-beta-hydroxysteroid-Delta(8),Delta(7)-isomerase
Biosynthesis of secondary metabolites	Cluster-22814.82405	0	1.46185	0	EC:5.4.2.11	uncharacterized protein LOC109792874
Biosynthesis of secondary metabolites	Cluster-22814.82406	0	-2.47916	0	EC:5.4.2.11	uncharacterized protein LOC109792874
Biosynthesis of secondary metabolites	Cluster-22814.84691	0	6.39197	0	EC:5.4.2.2	phosphoglucomutase, chloroplastic
Biosynthesis of secondary metabolites	Cluster-22814.114155	1.07512	-3.54772	0	EC:5.4.2.2	phosphoglucomutase, chloroplastic
Biosynthesis of secondary metabolites	Cluster-22814.84682	4.54825	4.76295	0	EC:5.4.2.2	phosphoglucomutase, chloroplastic
Biosynthesis of secondary metabolites	Cluster-22814.84683	3.15298	3.72022	0	EC:5.4.2.2	phosphoglucomutase, chloroplastic
Biosynthesis of secondary metabolites	Cluster-22814.84697	2.30531	3.10719	0	EC:5.4.2.2	phosphoglucomutase, chloroplastic
Biosynthesis of secondary metabolites	Cluster-22814.84702	1.75715	1.18333	0	EC:5.4.2.2	phosphoglucomutase, chloroplastic
Biosynthesis of secondary metabolites	Cluster-22814.96548	2.12794	1.9338	0	EC:5.4.2.2	phosphoglucomutase, chloroplastic
Biosynthesis of secondary metabolites	Cluster-22814.96551	2.55343	2.68163	0	EC:5.4.2.2	phosphoglucomutase, chloroplastic
Biosynthesis of secondary metabolites	Cluster-22814.96552	2.10778	2.64553	0	EC:5.4.2.2	phosphoglucomutase, chloroplastic
Biosynthesis of secondary metabolites	Cluster-22814.98898	2.07645	1.90539	0	EC:5.4.2.2	phosphoglucomutase, chloroplastic
Biosynthesis of secondary metabolites	Cluster-22814.165838	0	-1.41751	-1.43021	EC:5.4.2.2	phosphoglucomutase, chloroplastic
Biosynthesis of secondary metabolites	Cluster-22814.84689	0	8.06011	2.65771	EC:5.4.2.2	phosphoglucomutase, chloroplastic
Biosynthesis of secondary metabolites	Cluster-22814.84693	3.48007	5.24075	1.75894	EC:5.4.2.2	phosphoglucomutase, chloroplastic
Biosynthesis of secondary metabolites	Cluster-22814.71936	1.23056	1.29067	0	EC:5.4.2.2	phosphoglucomutase, chloroplastic-like
Biosynthesis of secondary metabolites	Cluster-22814.74180	1.69219	1.42174	0	EC:5.4.2.2	phosphoglucomutase, cytoplasmic 2-like
Biosynthesis of secondary metabolites	Cluster-22814.98484	0	1.26362	0	EC:5.4.3.8	glutamate-1-semialdehyde 2,1-aminomutase, chloroplastic
Biosynthesis of secondary metabolites	Cluster-13568.0	0	1.86868	1.67299	EC:5.4.3.8	Glutamate-1-semialdehyde 2,1-aminomutase, chloroplastic
Biosynthesis of secondary metabolites	Cluster-22814.67551	0	1.31874	2.1138	EC:5.4.3.8	glutamate-1-semialdehyde 2,1-aminomutase, chloroplastic
Biosynthesis of secondary metabolites	Cluster-22814.78803	0	1.35737	1.12345	EC:5.4.3.8	glutamate-1-semialdehyde 2,1-aminomutase, chloroplastic
Biosynthesis of secondary metabolites	Cluster-37986.1	0	-1.51224	0	EC:5.4.99.5	chorismate mutase 2-like
Biosynthesis of secondary metabolites	Cluster-22814.100311	0	1.07584	0	EC:5.4.99.5	chorismate mutase 3, chloroplastic-like
Biosynthesis of secondary metabolites	Cluster-22814.28040	0	-1.72991	0	EC:5.4.99.5	chorismate mutase 3, chloroplastic-like
Biosynthesis of secondary metabolites	Cluster-22814.108256	0	-1.52883	-1.44183	EC:5.4.99.8	cycloartenol synthase
Biosynthesis of secondary metabolites	Cluster-22814.91425	0	1.2633	1.40797	EC:5.4.99.8	cycloartenol synthase-like isoform X1
Biosynthesis of secondary metabolites	Cluster-22814.91192	0	1.30009	0	EC:5.5.1.4	inositol-3-phosphate synthase
Biosynthesis of secondary metabolites	Cluster-22814.81630	2.25643	1.48261	0	EC:5.5.1.4	inositol-3-phosphate synthase
Biosynthesis of secondary metabolites	Cluster-22814.103644	0	2.60266	1.95065	EC:5.5.1.4	inositol-3-phosphate synthase
Biosynthesis of secondary metabolites	Cluster-22814.90411	1.44626	1.28583	0	EC:5.5.1.4	inositol-3-phosphate synthase-like
Biosynthesis of secondary metabolites	Cluster-22814.92702	1.12941	1.10676	0	EC:5.5.1.4	inositol-3-phosphate synthase-like
Biosynthesis of secondary metabolites	Cluster-22814.144366	-1.59074	-2.42988	0	EC:5.5.1.6	chalcone--flavonone isomerase
Biosynthesis of secondary metabolites	Cluster-22814.47189	-2.92575	-2.16499	0	EC:5.5.1.6	chalcone--flavonone isomerase
Biosynthesis of secondary metabolites	Cluster-17208.0	0	1.31738	0	EC:5.5.1.6	chalcone--flavonone isomerase 3
Biosynthesis of secondary metabolites	Cluster-22814.102285	0	1.23392	0	EC:5.5.1.6	vacuolar-sorting receptor 1-like
Biosynthesis of secondary metabolites	Cluster-22814.164705	0	2.08868	0	EC:5.5.1.6	vacuolar-sorting receptor 1-like
Biosynthesis of secondary metabolites	Cluster-22814.86590	0	3.00119	0	EC:5.5.1.6	vacuolar-sorting receptor 1-like
Biosynthesis of secondary metabolites	Cluster-22814.99969	0	1.56016	0	EC:5.5.1.6	vacuolar-sorting receptor 1-like
Biosynthesis of secondary metabolites	Cluster-27166.0	0	-4.02062	0	EC:5.5.1.6	vacuolar-sorting receptor 1-like
Biosynthesis of secondary metabolites	Cluster-22814.130284	-1.89642	-3.87555	0	EC:5.5.1.6	vacuolar-sorting receptor 1-like
Biosynthesis of secondary metabolites	Cluster-22814.16715	1.40782	1.43533	0	EC:5.5.1.6	vacuolar-sorting receptor 1-like
Biosynthesis of secondary metabolites	Cluster-22814.181855	-1.05018	-1.62221	0	EC:5.5.1.6	vacuolar-sorting receptor 1-like
Biosynthesis of secondary metabolites	Cluster-22814.18857	-2.0743	-3.94474	0	EC:5.5.1.6	vacuolar-sorting receptor 1-like
Biosynthesis of secondary metabolites	Cluster-22814.74305	1.41795	1.79226	0	EC:5.5.1.6	vacuolar-sorting receptor 1-like
Biosynthesis of secondary metabolites	Cluster-22814.86597	1.46336	2.46911	0	EC:5.5.1.6	vacuolar-sorting receptor 1-like
Biosynthesis of secondary metabolites	Cluster-22814.95994	1.43401	1.61878	0	EC:5.5.1.6	vacuolar-sorting receptor 1-like
Biosynthesis of secondary metabolites	Cluster-33949.1	-3.12166	-3.95017	0	EC:5.5.1.6	vacuolar-sorting receptor 1-like
Biosynthesis of secondary metabolites	Cluster-22814.111037	0	1.19481	1.14064	EC:5.5.1.6	vacuolar-sorting receptor 1-like
Biosynthesis of secondary metabolites	Cluster-22814.86582	0	2.39697	1.9695	EC:5.5.1.6	vacuolar-sorting receptor 1-like
Biosynthesis of secondary metabolites	Cluster-22814.86596	0	2.16363	1.28745	EC:5.5.1.6	vacuolar-sorting receptor 1-like
Biosynthesis of secondary metabolites	Cluster-44490.0	0	1.86367	2.55452	EC:5.5.1.6	vacuolar-sorting receptor 1-like
Biosynthesis of secondary metabolites	Cluster-22814.101514	1.73018	2.86403	1.12758	EC:5.5.1.6	vacuolar-sorting receptor 1-like
Biosynthesis of secondary metabolites	Cluster-22814.86592	1.2603	2.52531	1.25868	EC:5.5.1.6	vacuolar-sorting receptor 1-like
Biosynthesis of secondary metabolites	Cluster-22814.122372	0	1.42777	0	EC:6.1.1.17	glutamate--tRNA ligase, cytoplasmic
Biosynthesis of secondary metabolites	Cluster-22814.46763	0	-4.64199	-4.30101	EC:6.1.1.17	glutamate--tRNA ligase, cytoplasmic
Biosynthesis of secondary metabolites	Cluster-22814.103094	0	3.54628	0	EC:6.2.1.1	acetyl-coenzyme A synthetase, chloroplastic/glyoxysomal
Biosynthesis of secondary metabolites	Cluster-22814.23205	0	-1.02364	0	EC:6.2.1.1	acetyl-coenzyme A synthetase, chloroplastic/glyoxysomal
Biosynthesis of secondary metabolites	Cluster-22814.91149	0	1.26032	0	EC:6.2.1.1	acetyl-coenzyme A synthetase, chloroplastic/glyoxysomal
Biosynthesis of secondary metabolites	Cluster-22814.95463	0	1.77945	0	EC:6.2.1.1	acetyl-coenzyme A synthetase, chloroplastic/glyoxysomal
Biosynthesis of secondary metabolites	Cluster-22814.105091	1.28717	2.01988	0	EC:6.2.1.1	acetyl-coenzyme A synthetase, chloroplastic/glyoxysomal
Biosynthesis of secondary metabolites	Cluster-22814.92199	1.20538	1.12302	0	EC:6.2.1.1	acetyl-coenzyme A synthetase, chloroplastic/glyoxysomal
Biosynthesis of secondary metabolites	Cluster-22814.141135	-1.67393	-1.94878	0	EC:6.2.1.1	acetyl-coenzyme A synthetase, chloroplastic/glyoxysomal-like
Biosynthesis of secondary metabolites	Cluster-22814.79706	-2.15968	-1.85755	0	EC:6.2.1.1	acetyl-coenzyme A synthetase, chloroplastic/glyoxysomal-like
Biosynthesis of secondary metabolites	Cluster-22814.99959	-2.36258	-1.64038	0	EC:6.2.1.1	acetyl-coenzyme A synthetase, chloroplastic/glyoxysomal-like
Biosynthesis of secondary metabolites	Cluster-22814.141137	0	-1.05622	0	EC:6.2.1.1	pco084078; uncharacterized protein LOC100279194
Biosynthesis of secondary metabolites	Cluster-1083.0	0	-2.35629	-3.18336	EC:6.2.1.4 6.2.1.5	succinate--CoA ligase [ADP-forming] subunit beta, mitochondrial
Biosynthesis of secondary metabolites	Cluster-22814.120886	0	-1.80261	0	EC:6.2.1.12	4-coumarate--CoA ligase 1-like
Biosynthesis of secondary metabolites	Cluster-22814.67542	0	-4.6907	0	EC:6.2.1.12	4-coumarate--CoA ligase 1-like
Biosynthesis of secondary metabolites	Cluster-22814.141587	-1.70151	-2.41962	0	EC:6.2.1.12	4-coumarate--CoA ligase 1-like
Biosynthesis of secondary metabolites	Cluster-22814.168583	-6.94192	-7.01967	0	EC:6.2.1.12	4-coumarate--CoA ligase 1-like
Biosynthesis of secondary metabolites	Cluster-22814.54729	-2.57354	-4.6701	0	EC:6.2.1.12	4-coumarate--CoA ligase 1-like
Biosynthesis of secondary metabolites	Cluster-22814.63570	-2.09745	-2.72747	0	EC:6.2.1.12	4-coumarate--CoA ligase 1-like
Biosynthesis of secondary metabolites	Cluster-22814.144716	-2.38373	-5.46202	-3.07556	EC:6.2.1.12	4-coumarate--CoA ligase 1-like
Biosynthesis of secondary metabolites	Cluster-22814.56553	-1.93629	-3.51078	-1.58157	EC:6.2.1.12	4-coumarate--CoA ligase 1-like
Biosynthesis of secondary metabolites	Cluster-22814.52039	0	1.48947	0	EC:6.2.1.12	4-coumarate--CoA ligase-like 1
Biosynthesis of secondary metabolites	Cluster-22814.26247	0	-6.52788	0	EC:6.2.1.12	4-coumarate--CoA ligase-like 5
Biosynthesis of secondary metabolites	Cluster-16911.0	7.81632	7.74786	0	EC:6.2.1.12	4-coumarate--CoA ligase-like 5
Biosynthesis of secondary metabolites	Cluster-34093.0	-5.40414	-4.00393	0	EC:6.2.1.12	4-coumarate--CoA ligase-like 5
Biosynthesis of secondary metabolites	Cluster-42099.0	-6.37719	-6.45968	0	EC:6.2.1.12	4-coumarate--CoA ligase-like 5
Biosynthesis of secondary metabolites	Cluster-22814.182220	1.39678	1.55756	0	EC:6.2.1.12	4-coumarate--CoA ligase-like 5 isoform X3
Biosynthesis of secondary metabolites	Cluster-22814.2274	-1.02143	-1.53427	0	EC:6.2.1.12	4-coumarate--CoA ligase-like 7
Biosynthesis of secondary metabolites	Cluster-41497.0	-1.80992	-1.92998	0	EC:6.2.1.12	4-coumarate--CoA ligase-like 7
Biosynthesis of secondary metabolites	Cluster-22814.81597	0	1.7064	2.19568	EC:6.2.1.12	4-coumarate--CoA ligase 2
Biosynthesis of secondary metabolites	Cluster-22814.102925	0	1.08746	0	EC:6.2.1.12	4-coumarate--CoA ligase 3
Biosynthesis of secondary metabolites	Cluster-22814.124714	0	-2.91029	0	EC:6.2.1.12	4-coumarate--CoA ligase 3
Biosynthesis of secondary metabolites	Cluster-22814.79274	-2.20712	-5.49662	0	EC:6.2.1.12	4-coumarate--CoA ligase 3
Biosynthesis of secondary metabolites	Cluster-22814.93078	-2.3876	-4.10472	0	EC:6.2.1.12	4-coumarate--CoA ligase 3
Biosynthesis of secondary metabolites	Cluster-22814.117228	0	-2.23324	-1.85338	EC:6.2.1.12	4-coumarate--CoA ligase 3
Biosynthesis of secondary metabolites	Cluster-22814.129734	0	-2.8071	-1.88352	EC:6.2.1.12	4-coumarate--CoA ligase 3
Biosynthesis of secondary metabolites	Cluster-22814.52967	0	-2.32594	-2.35743	EC:6.2.1.12	4-coumarate--CoA ligase 3
Biosynthesis of secondary metabolites	Cluster-22814.53295	0	-2.48443	-2.14373	EC:6.2.1.12	4-coumarate--CoA ligase 3
Biosynthesis of secondary metabolites	Cluster-22814.64702	0	-2.99264	-2.60271	EC:6.2.1.12	4-coumarate--CoA ligase 3
Biosynthesis of secondary metabolites	Cluster-22814.96821	0	1.02692	1.08826	EC:6.2.1.12	4-coumarate--CoA ligase 3
Biosynthesis of secondary metabolites	Cluster-22814.97843	0	-2.56328	-1.79797	EC:6.2.1.12	4-coumarate--CoA ligase 3
Biosynthesis of secondary metabolites	Cluster-22814.133218	-1.15838	-2.64224	-1.4882	EC:6.2.1.12	4-coumarate--CoA ligase 3
Biosynthesis of secondary metabolites	Cluster-22814.123270	0	-1.76188	0	EC:6.2.1.1	acetate/butyrate--CoA ligase AAE7, peroxisomal-like
Biosynthesis of secondary metabolites	Cluster-22814.105243	-6.73869	-1.70884	0	EC:6.2.1.1	acetate/butyrate--CoA ligase AAE7, peroxisomal-like
Biosynthesis of secondary metabolites	Cluster-22814.81679	-1.63908	-4.31241	0	EC:6.2.1.1	acetate/butyrate--CoA ligase AAE7, peroxisomal-like
Biosynthesis of secondary metabolites	Cluster-22814.90315	-1.26154	-1.47	0	EC:6.2.1.1	acetate/butyrate--CoA ligase AAE7, peroxisomal-like
Biosynthesis of secondary metabolites	Cluster-22814.98973	-2.02429	-1.67455	0	EC:6.2.1.1	acetate/butyrate--CoA ligase AAE7, peroxisomal-like
Biosynthesis of secondary metabolites	Cluster-22814.59067	0	1.00684	0	EC:6.3.3.1	phosphoribosylformylglycinamidine cyclo-ligase, chloroplastic/mitochondrial
Biosynthesis of secondary metabolites	Cluster-22814.24824	0	1.00169	2.03657	EC:6.3.3.1	phosphoribosylformylglycinamidine cyclo-ligase, chloroplastic/mitochondrial
Biosynthesis of secondary metabolites	Cluster-22814.69079	1.07216	1.94515	0	EC:6.3.4.5	argininosuccinate synthase, chloroplastic isoform X1
Biosynthesis of secondary metabolites	Cluster-22814.89914	1.01065	1.7146	0	EC:6.3.4.5	argininosuccinate synthase, chloroplastic isoform X1
Biosynthesis of secondary metabolites	Cluster-22814.97894	1.19265	1.51435	0	EC:6.3.4.5	argininosuccinate synthase, chloroplastic isoform X1
Biosynthesis of secondary metabolites	Cluster-22814.69078	1.05064	2.30594	1.25129	EC:6.3.4.5	argininosuccinate synthase, chloroplastic isoform X1
Biosynthesis of secondary metabolites	Cluster-22814.89999	0	-2.75321	-2.20862	EC:6.3.4.5	hypothetical protein
Biosynthesis of secondary metabolites	Cluster-22814.132933	0	-3.56571	0	EC:6.3.4.13	phosphoribosylamine--glycine ligase-like isoform X2
Biosynthesis of secondary metabolites	Cluster-22814.117648	0	1.21661	0	EC:6.3.5.3	phosphoribosylformylglycinamidine synthase, chloroplastic/mitochondrial
Biosynthesis of secondary metabolites	Cluster-22814.85672	0	1.1809	0	EC:6.3.5.3	phosphoribosylformylglycinamidine synthase, chloroplastic/mitochondrial
Biosynthesis of secondary metabolites	Cluster-11351.0	1.80751	2.62654	0	EC:6.3.5.3	phosphoribosylformylglycinamidine synthase, chloroplastic/mitochondrial
Biosynthesis of secondary metabolites	Cluster-22814.110928	1.13494	1.59698	0	EC:6.3.5.3	phosphoribosylformylglycinamidine synthase, chloroplastic/mitochondrial
Biosynthesis of secondary metabolites	Cluster-22814.116557	1.23754	1.3267	0	EC:6.3.5.3	phosphoribosylformylglycinamidine synthase, chloroplastic/mitochondrial
Biosynthesis of secondary metabolites	Cluster-22814.119601	1.55774	1.46596	0	EC:6.3.5.3	phosphoribosylformylglycinamidine synthase, chloroplastic/mitochondrial
Biosynthesis of secondary metabolites	Cluster-22814.88236	0	1.56356	1.22258	EC:6.3.5.3	phosphoribosylformylglycinamidine synthase, chloroplastic/mitochondrial
Biosynthesis of secondary metabolites	Cluster-22814.75468	0	1.18067	1.55083	EC:6.3.5.4	asparagine synthetase [glutamine-hydrolyzing]
Biosynthesis of secondary metabolites	Cluster-22814.34137	0	1.48713	0	EC:6.3.5.4	asparagine synthetase [glutamine-hydrolyzing] 2-like
Biosynthesis of secondary metabolites	Cluster-22814.74053	0	1.49981	0	EC:6.3.5.4	asparagine synthetase [glutamine-hydrolyzing] 2-like
Biosynthesis of secondary metabolites	Cluster-22814.86388	0	1.76884	0	EC:6.3.5.4	asparagine synthetase [glutamine-hydrolyzing] 2-like
Biosynthesis of secondary metabolites	Cluster-22814.80300	0	2.67241	1.85778	EC:6.3.5.4	asparagine synthetase [glutamine-hydrolyzing]-like
Biosynthesis of secondary metabolites	Cluster-22814.72588	0	3.24389	0	EC:6.4.1.2 2.1.3.15	uncharacterized protein LOC109210965
Biosynthesis of secondary metabolites	Cluster-22814.16671	0	-2.14587	0		biotin carboxyl carrier protein of acetyl-CoA carboxylase 1, chloroplastic
Biosynthesis of secondary metabolites	Cluster-22814.36554	0	-1.10866	0		biotin carboxyl carrier protein of acetyl-CoA carboxylase 1, chloroplastic
Biosynthesis of secondary metabolites	Cluster-22814.5574	0	-6.78474	0		biotin carboxyl carrier protein of acetyl-CoA carboxylase 1, chloroplastic
Biosynthesis of secondary metabolites	Cluster-22814.118541	0	1.79837	0		biotin carboxyl carrier protein of acetyl-CoA carboxylase 1, chloroplastic-like
Biosynthesis of secondary metabolites	Cluster-22814.110772	1.03744	1.36614	0		biotin carboxyl carrier protein of acetyl-CoA carboxylase 1, chloroplastic-like
Biosynthesis of secondary metabolites	Cluster-22814.116686	0	1.2073	0	EC:2.5.1.141	protoheme IX farnesyltransferase, mitochondrial
Biosynthesis of secondary metabolites	Cluster-22814.85210	0	-1.3639	0	EC:2.5.1.32 2.5.1.99	PSY1; phytoene synthase 2, chloroplastic
Biosynthesis of secondary metabolites	Cluster-22814.91409	0	-5.30493	0	EC:2.5.1.32 2.5.1.99	PSY1; phytoene synthase 2, chloroplastic
Biosynthesis of secondary metabolites	Cluster-22814.111499	0	1.69299	0	EC:1.3.5.5	PDS; phytoene dehydrogenase, chloroplastic/chromoplastic isoform X1
Biosynthesis of secondary metabolites	Cluster-22814.69869	0	1.08107	0	EC:1.3.5.5	PDS; phytoene dehydrogenase, chloroplastic/chromoplastic isoform X1
Biosynthesis of secondary metabolites	Cluster-22814.69870	1.97286	1.39594	0	EC:1.3.5.5	PDS; phytoene dehydrogenase, chloroplastic/chromoplastic isoform X1
Biosynthesis of secondary metabolites	Cluster-22814.88531	0	2.70241	1.26156	EC:1.3.5.5	PDS; phytoene dehydrogenase, chloroplastic/chromoplastic isoform X1
Biosynthesis of secondary metabolites	Cluster-22814.169490	0	-1.36738	0	EC:2.1.1.107	uncharacterized protein LOC103989206
Biosynthesis of secondary metabolites	Cluster-22814.49898	0	-1.14777	0	EC:2.1.1.107	uncharacterized protein LOC103989206
Biosynthesis of secondary metabolites	Cluster-22814.66205	-1.09706	-1.07205	0	EC:2.1.1.107	uncharacterized protein LOC103989206
Biosynthesis of secondary metabolites	Cluster-22814.39872	0	-1.27857	0		glycine cleavage system H protein 2, mitochondrial
Biosynthesis of secondary metabolites	Cluster-22814.90473	0	1.43734	0		glycine cleavage system H protein 2, mitochondrial-like
Biosynthesis of secondary metabolites	Cluster-22814.96993	0	-7.35499	0		glycine cleavage system H protein 2, mitochondrial-like
Biosynthesis of secondary metabolites	Cluster-22814.68525	0	1.61343	1.29609		glycine cleavage system H protein, mitochondrial-like
Biosynthesis of secondary metabolites	Cluster-22814.9887	0	-2.41198	0	EC:1.2.1.70	glutamyl-tRNA reductase 2
Biosynthesis of secondary metabolites	Cluster-22814.9888	-1.57083	-2.36586	0	EC:1.2.1.70	glutamyl-tRNA reductase 2
Biosynthesis of secondary metabolites	Cluster-31998.0	-1.73049	-4.63138	0	EC:1.2.1.70	glutamyl-tRNA reductase 2
Biosynthesis of secondary metabolites	Cluster-31998.3	-1.09748	-2.41023	0	EC:1.2.1.70	glutamyl-tRNA reductase 2
Biosynthesis of secondary metabolites	Cluster-22814.107951	0	-2.3226	-2.59102	EC:1.2.1.70	glutamyl-tRNA reductase 2
Biosynthesis of secondary metabolites	Cluster-22814.118429	0	-2.4306	-3.20283	EC:1.2.1.70	glutamyl-tRNA reductase 2
Biosynthesis of secondary metabolites	Cluster-22814.147665	0	-2.7652	-2.51952	EC:1.2.1.70	glutamyl-tRNA reductase 2
Biosynthesis of secondary metabolites	Cluster-22814.172492	0	1.35698	1.31871	EC:6.6.1.1	magnesium-chelatase subunit ChlI, chloroplastic isoform X1
Biosynthesis of secondary metabolites	Cluster-22814.34436	0	1.54046	1.3975	EC:6.6.1.1	magnesium-chelatase subunit ChlI, chloroplastic isoform X1
Biosynthesis of secondary metabolites	Cluster-22814.121574	0	-1.14153	0	EC:1.17.7.1 1.17.7.3	4-hydroxy-3-methylbut-2-en-1-yl diphosphate synthase (ferredoxin), chloroplastic
Biosynthesis of secondary metabolites	Cluster-22814.140914	0	-2.13527	0	EC:1.17.7.1 1.17.7.3	4-hydroxy-3-methylbut-2-en-1-yl diphosphate synthase (ferredoxin), chloroplastic
Biosynthesis of secondary metabolites	Cluster-22814.151366	0	-1.69191	0	EC:1.17.7.1 1.17.7.3	4-hydroxy-3-methylbut-2-en-1-yl diphosphate synthase (ferredoxin), chloroplastic
Biosynthesis of secondary metabolites	Cluster-22814.29943	0	-1.7294	0	EC:1.17.7.1 1.17.7.3	4-hydroxy-3-methylbut-2-en-1-yl diphosphate synthase (ferredoxin), chloroplastic
Biosynthesis of secondary metabolites	Cluster-22814.29944	0	-2.81658	0	EC:1.17.7.1 1.17.7.3	4-hydroxy-3-methylbut-2-en-1-yl diphosphate synthase (ferredoxin), chloroplastic
Biosynthesis of secondary metabolites	Cluster-22814.39248	0	-1.37549	0	EC:1.17.7.1 1.17.7.3	4-hydroxy-3-methylbut-2-en-1-yl diphosphate synthase (ferredoxin), chloroplastic
Biosynthesis of secondary metabolites	Cluster-22814.44293	0	-1.32459	0	EC:1.17.7.1 1.17.7.3	4-hydroxy-3-methylbut-2-en-1-yl diphosphate synthase (ferredoxin), chloroplastic
Biosynthesis of secondary metabolites	Cluster-22814.49551	0	-3.44236	0	EC:1.17.7.1 1.17.7.3	4-hydroxy-3-methylbut-2-en-1-yl diphosphate synthase (ferredoxin), chloroplastic
Biosynthesis of secondary metabolites	Cluster-22814.57126	0	-1.47902	0	EC:1.17.7.1 1.17.7.3	4-hydroxy-3-methylbut-2-en-1-yl diphosphate synthase (ferredoxin), chloroplastic
Biosynthesis of secondary metabolites	Cluster-22814.10162	-1.54154	-2.34441	0	EC:1.17.7.1 1.17.7.3	4-hydroxy-3-methylbut-2-en-1-yl diphosphate synthase (ferredoxin), chloroplastic
Biosynthesis of secondary metabolites	Cluster-22814.119829	-1.02933	-1.48439	0	EC:1.17.7.1 1.17.7.3	4-hydroxy-3-methylbut-2-en-1-yl diphosphate synthase (ferredoxin), chloroplastic
Biosynthesis of secondary metabolites	Cluster-22814.126151	-2.68899	-3.77475	0	EC:1.17.7.1 1.17.7.3	4-hydroxy-3-methylbut-2-en-1-yl diphosphate synthase (ferredoxin), chloroplastic
Biosynthesis of secondary metabolites	Cluster-22814.147912	-1.57785	-1.78327	0	EC:1.17.7.1 1.17.7.3	4-hydroxy-3-methylbut-2-en-1-yl diphosphate synthase (ferredoxin), chloroplastic
Biosynthesis of secondary metabolites	Cluster-22814.150006	-2.49851	-3.57486	0	EC:1.17.7.1 1.17.7.3	4-hydroxy-3-methylbut-2-en-1-yl diphosphate synthase (ferredoxin), chloroplastic
Biosynthesis of secondary metabolites	Cluster-22814.36025	-1.12387	-1.10907	0	EC:1.17.7.1 1.17.7.3	4-hydroxy-3-methylbut-2-en-1-yl diphosphate synthase (ferredoxin), chloroplastic
Biosynthesis of secondary metabolites	Cluster-22814.46617	-2.00539	-4.31269	0	EC:1.17.7.1 1.17.7.3	4-hydroxy-3-methylbut-2-en-1-yl diphosphate synthase (ferredoxin), chloroplastic
Biosynthesis of secondary metabolites	Cluster-22814.73734	-1.80504	-5.9157	0	EC:1.17.7.1 1.17.7.3	4-hydroxy-3-methylbut-2-en-1-yl diphosphate synthase (ferredoxin), chloroplastic
Biosynthesis of secondary metabolites	Cluster-22814.121573	0	-1.55069	-1.28491	EC:1.17.7.1 1.17.7.3	4-hydroxy-3-methylbut-2-en-1-yl diphosphate synthase (ferredoxin), chloroplastic
Biosynthesis of secondary metabolites	Cluster-22814.126126	0	-2.22755	-2.1767	EC:1.17.7.1 1.17.7.3	4-hydroxy-3-methylbut-2-en-1-yl diphosphate synthase (ferredoxin), chloroplastic
Biosynthesis of secondary metabolites	Cluster-22814.152237	0	-1.64197	-1.81544	EC:1.17.7.1 1.17.7.3	4-hydroxy-3-methylbut-2-en-1-yl diphosphate synthase (ferredoxin), chloroplastic
Biosynthesis of secondary metabolites	Cluster-22814.44294	0	-3.512	-2.57785	EC:1.17.7.1 1.17.7.3	4-hydroxy-3-methylbut-2-en-1-yl diphosphate synthase (ferredoxin), chloroplastic
Biosynthesis of secondary metabolites	Cluster-22814.47070	0	-1.78034	-1.751	EC:1.17.7.1 1.17.7.3	4-hydroxy-3-methylbut-2-en-1-yl diphosphate synthase (ferredoxin), chloroplastic
Biosynthesis of secondary metabolites	Cluster-22814.61584	0	-1.52836	-1.53884	EC:1.17.7.1 1.17.7.3	4-hydroxy-3-methylbut-2-en-1-yl diphosphate synthase (ferredoxin), chloroplastic
Biosynthesis of secondary metabolites	Cluster-22814.92722	0	-1.67037	-1.61119	EC:1.17.7.1 1.17.7.3	4-hydroxy-3-methylbut-2-en-1-yl diphosphate synthase (ferredoxin), chloroplastic
Biosynthesis of secondary metabolites	Cluster-22814.98877	0	-1.63235	-1.86813	EC:1.17.7.1 1.17.7.3	4-hydroxy-3-methylbut-2-en-1-yl diphosphate synthase (ferredoxin), chloroplastic
Biosynthesis of secondary metabolites	Cluster-22814.45323	0	-1.41616	-1.50322	EC:1.17.7.1 1.17.7.3	4-hydroxy-3-methylbut-2-en-1-yl diphosphate synthase (ferredoxin), chloroplastic isoform X1
Biosynthesis of secondary metabolites	Cluster-22814.151365	0	-1.35704	0	EC:1.17.7.1 1.17.7.3	4-hydroxy-3-methylbut-2-en-1-yl diphosphate synthase (ferredoxin), chloroplastic-like
Biosynthesis of secondary metabolites	Cluster-22814.135374	0	-1.54774	-1.162	EC:1.17.7.1 1.17.7.3	4-hydroxy-3-methylbut-2-en-1-yl diphosphate synthase (ferredoxin), chloroplastic-like
Biosynthesis of secondary metabolites	Cluster-22814.158763	0	-1.61342	-2.139	EC:1.17.7.1 1.17.7.3	4-hydroxy-3-methylbut-2-en-1-yl diphosphate synthase (ferredoxin), chloroplastic-like
Biosynthesis of secondary metabolites	Cluster-22814.123348	-1.91021	-3.75036	-1.84329	EC:1.17.7.1 1.17.7.3	4-hydroxy-3-methylbut-2-en-1-yl diphosphate synthase (ferredoxin), chloroplastic-like
Biosynthesis of secondary metabolites	Cluster-22814.147227	0	-1.93208	0	EC:1.17.7.1 1.17.7.3	4-hydroxy-3-methylbut-2-en-1-yl diphosphate synthase, chloroplastic
Biosynthesis of secondary metabolites	Cluster-22814.154229	-2.42357	-2.50239	0	EC:1.17.7.1 1.17.7.3	4-hydroxy-3-methylbut-2-en-1-yl diphosphate synthase, chloroplastic
Biosynthesis of secondary metabolites	Cluster-22814.18438	0	-1.17553	-1.08674	EC:1.17.7.1 1.17.7.3	hypothetical protein
Biosynthesis of secondary metabolites	Cluster-22814.68082	-2.5381	-5.4544	-2.92066	EC:1.17.7.1 1.17.7.3	hypothetical protein
Biosynthesis of secondary metabolites	Cluster-22814.152804	-1.57938	-2.19716	0	EC:1.17.7.1 1.17.7.3	uncharacterized protein LOC110900233
Biosynthesis of secondary metabolites	Cluster-22814.57125	0	-2.26342	-2.04149	EC:1.17.7.1 1.17.7.3	uncharacterized protein LOC110900233
Biosynthesis of secondary metabolites	Cluster-22814.94175	0	-1.10345	-1.18609	EC:1.17.7.4	4-hydroxy-3-methylbut-2-enyl diphosphate reductase, chloroplastic
Biosynthesis of secondary metabolites	Cluster-22814.130438	0	-1.09689	0	EC:1.17.7.4	4-hydroxy-3-methylbut-2-enyl diphosphate reductase, chloroplastic-like
Biosynthesis of secondary metabolites	Cluster-22814.55482	0	-1.1838	-1.38952	EC:1.17.7.4	4-hydroxy-3-methylbut-2-enyl diphosphate reductase, chloroplastic-like
Biosynthesis of secondary metabolites	Cluster-22814.86161	0	2.50813	1.42568	EC:1.11.1.6	catalase isozyme A
Biosynthesis of secondary metabolites	Cluster-22814.86160	0	1.61024	2.03096	EC:1.11.1.6	catalase isozyme A-like isoform X1
Biosynthesis of secondary metabolites	Cluster-22814.86187	0	1.26831	1.85204	EC:1.11.1.6	catalase isozyme A-like isoform X1
Biosynthesis of secondary metabolites	Cluster-22814.129483	2.4355	2.08334	0	EC:3.1.3.5	uncharacterized protein LOC103978786
Biosynthesis of secondary metabolites	Cluster-22814.82713	-1.26349	-2.06557	0	EC:1.6.5.2	NAD(P)H dehydrogenase (quinone) FQR1
Biosynthesis of secondary metabolites	Cluster-22814.117581	0	-1.47955	0	EC:1.6.5.2	NAD(P)H dehydrogenase (quinone) FQR1-like 2
Biosynthesis of secondary metabolites	Cluster-22814.17767	0	-1.01367	0	EC:1.6.5.2	NAD(P)H dehydrogenase (quinone) FQR1-like 2
Biosynthesis of secondary metabolites	Cluster-22814.46766	0	-4.91033	0	EC:1.6.5.2	NAD(P)H dehydrogenase (quinone) FQR1-like 2
Biosynthesis of secondary metabolites	Cluster-22814.7484	1.56509	1.01753	0	EC:3.1.3.11	fructose-1,6-bisphosphatase, chloroplastic
Biosynthesis of secondary metabolites	Cluster-22814.112394	0	1.44977	1.35266	EC:3.1.3.11	fructose-1,6-bisphosphatase, chloroplastic
Biosynthesis of secondary metabolites	Cluster-22814.102809	0	-1.10733	0	EC:3.1.3.11	fructose-1,6-bisphosphatase, cytosolic-like
Biosynthesis of secondary metabolites	Cluster-22814.170368	0	-7.02992	0	EC:3.1.3.11	fructose-1,6-bisphosphatase, cytosolic-like
Biosynthesis of secondary metabolites	Cluster-22814.103443	0	-1.05	0	EC:1.14.13.81	Magnesium-protoporphyrin IX monomethyl ester [oxidative] cyclase 2, chloroplastic
Biosynthesis of secondary metabolites	Cluster-22814.155002	0	-1.37763	0	EC:1.14.13.81	Magnesium-protoporphyrin IX monomethyl ester [oxidative] cyclase 2, chloroplastic
Biosynthesis of secondary metabolites	Cluster-22814.105155	0	-2.3812	0	EC:1.14.13.81	magnesium-protoporphyrin IX monomethyl ester [oxidative] cyclase, chloroplastic
Biosynthesis of secondary metabolites	Cluster-5737.0	0	1.81088	0	EC:5.5.1.13	ent-copalyl diphosphate synthase, chloroplastic
Biosynthesis of secondary metabolites	Cluster-22814.112566	0	1.04658	0	EC:4.2.3.19	ent-kaur-16-ene synthase, chloroplastic-like
Biosynthesis of secondary metabolites	Cluster-22814.173511	-6.64793	-6.73202	0	EC:4.2.3.19	ent-kaur-16-ene synthase, chloroplastic-like
Biosynthesis of secondary metabolites	Cluster-37769.0	-3.87006	-6.77867	0	EC:4.2.3.19	ent-kaur-16-ene synthase, chloroplastic-like
Biosynthesis of secondary metabolites	Cluster-22814.102699	0	2.81157	2.64896	EC:1.14.13.78	ent-kaurene oxidase 2-like
Biosynthesis of secondary metabolites	Cluster-22814.103759	0	3.54036	5.53776	EC:1.14.13.78	ent-kaurene oxidase 2-like
Biosynthesis of secondary metabolites	Cluster-22814.106781	0	3.64269	2.62482	EC:1.14.13.78	ent-kaurene oxidase 2-like
Biosynthesis of secondary metabolites	Cluster-22814.111651	0	2.90471	1.8535	EC:1.14.13.78	ent-kaurene oxidase 2-like
Biosynthesis of secondary metabolites	Cluster-22814.92336	0	3.16777	6.13698	EC:1.14.13.78	ent-kaurene oxidase 2-like
Biosynthesis of secondary metabolites	Cluster-22814.88635	1.7516	3.10915	1.3474	EC:1.14.13.78	ent-kaurene oxidase 2-like
Biosynthesis of secondary metabolites	Cluster-22814.105353	0	1.4703	0	EC:1.14.13.79	ent-kaurenoic acid oxidase 1
Biosynthesis of secondary metabolites	Cluster-22814.164981	0	1.87993	0	EC:1.14.13.79	ent-kaurenoic acid oxidase 1
Biosynthesis of secondary metabolites	Cluster-22814.37307	0	1.91286	0	EC:1.14.13.79	ent-kaurenoic acid oxidase 1
Biosynthesis of secondary metabolites	Cluster-22814.170291	-1.49973	-1.9222	0	EC:1.14.11.15	gibberellin 3-beta-dioxygenase 2-like
Biosynthesis of secondary metabolites	Cluster-22814.44298	-3.89976	-2.54078	0	EC:1.14.11.15	gibberellin 3-beta-dioxygenase 2-like
Biosynthesis of secondary metabolites	Cluster-22814.147036	0	2.99584	3.9781	EC:1.14.11.13	gibberellin 2-beta-dioxygenase 8-like
Biosynthesis of secondary metabolites	Cluster-22814.95325	2.009	3.96745	1.95294	EC:1.14.11.13	GA2ox4; gibberellin 2-beta-dioxygenase 8
Biosynthesis of secondary metabolites	Cluster-22814.180190	-6.85861	-6.9413	0	EC:1.14.11.13	gibberellin 2-beta-dioxygenase 1
Biosynthesis of secondary metabolites	Cluster-26968.0	-4.29566	-7.24758	0	EC:1.14.11.13	gibberellin 2-beta-dioxygenase 1
Biosynthesis of secondary metabolites	Cluster-5349.0	-4.33615	-6.30346	0	EC:1.14.11.13	gibberellin 2-beta-dioxygenase 1
Biosynthesis of secondary metabolites	Cluster-22814.34269	0	-6.11651	0	EC:1.14.11.13	gibberellin 2-beta-dioxygenase 1-like
Biosynthesis of secondary metabolites	Cluster-28060.0	0	-5.73268	0	EC:1.14.11.13	gibberellin 2-beta-dioxygenase 1-like
Biosynthesis of secondary metabolites	Cluster-17934.0	-6.49439	-7.53752	0	EC:1.14.11.13	gibberellin 2-beta-dioxygenase 1-like
Biosynthesis of secondary metabolites	Cluster-22814.162573	-4.44058	-4.27092	0	EC:1.14.11.13	gibberellin 2-beta-dioxygenase 1-like
Biosynthesis of secondary metabolites	Cluster-22814.8846	-9.42502	-7.65311	0	EC:1.14.11.13	gibberellin 2-beta-dioxygenase 1-like
Biosynthesis of secondary metabolites	Cluster-22814.97862	-3.10886	-2.68562	0	EC:1.14.11.13	gibberellin 2-beta-dioxygenase 1-like
Biosynthesis of secondary metabolites	Cluster-28899.0	-6.58147	-6.66485	0	EC:1.14.11.13	gibberellin 2-beta-dioxygenase 1-like
Biosynthesis of secondary metabolites	Cluster-36705.1	-7.59149	-5.80762	0	EC:1.14.11.13	gibberellin 2-beta-dioxygenase 1-like
Biosynthesis of secondary metabolites	Cluster-22814.153857	0	-7.3752	0	EC:1.14.11.13	gibberellin 2-beta-dioxygenase 7
Biosynthesis of secondary metabolites	Cluster-22814.52982	0	-1.55394	0	EC:1.14.11.13	gibberellin 2-beta-dioxygenase 7
Biosynthesis of secondary metabolites	Cluster-22814.55862	-2.79149	-5.21055	0	EC:1.14.11.13	gibberellin 2-beta-dioxygenase 8
Biosynthesis of secondary metabolites	Cluster-22814.73733	-2.50342	-3.12431	0	EC:1.14.11.13	gibberellin 2-beta-dioxygenase 8
Biosynthesis of secondary metabolites	Cluster-22814.111983	0	-6.32277	0	EC:1.14.11.13	gibberellin 2-beta-dioxygenase 8-like isoform X3
Biosynthesis of secondary metabolites	Cluster-22814.62767	-1.92484	-1.05367	0	EC:1.14.11.13	gibberellin 2-beta-dioxygenase 8-like isoform X3
Biosynthesis of secondary metabolites	Cluster-22814.67390	-7.67202	-4.10772	0	EC:1.14.11.13	gibberellin 2-beta-dioxygenase 8-like isoform X3
Biosynthesis of secondary metabolites	Cluster-22814.86095	-1.98608	-3.41506	0	EC:1.14.11.13	gibberellin 2-beta-dioxygenase 8-like isoform X3
Biosynthesis of secondary metabolites	Cluster-7891.0	-4.00736	-6.55304	0	EC:1.14.11.19	leucoanthocyanidin dioxygenase-like
Biosynthesis of secondary metabolites	Cluster-22814.153706	0	-2.34466	0	EC:1.14.11.23	flavonol synthase/flavanone 3-hydroxylase-like
Biosynthesis of secondary metabolites	Cluster-22814.49713	-4.88338	-5.92722	0	EC:1.14.11.23	flavonol synthase/flavanone 3-hydroxylase-like
Biosynthesis of secondary metabolites	Cluster-22814.6116	-1.24913	-1.45875	0	EC:1.14.11.23	flavonol synthase/flavanone 3-hydroxylase-like
Biosynthesis of secondary metabolites	Cluster-22814.25230	-1.1294	-4.0679	-2.94891	EC:1.14.11.23	flavonol synthase/flavanone 3-hydroxylase-like
Biosynthesis of secondary metabolites	Cluster-22814.149857	0	2.18009	0	EC:1.14.11.23	flavonol synthase 5
Biosynthesis of secondary metabolites	Cluster-22814.18254	-4.53664	-7.47536	0	EC:1.14.13.21	flavonoid 3'-monooxygenase
Biosynthesis of secondary metabolites	Cluster-22814.66886	1.08297	1.59178	0	EC:1.14.13.21	flavonoid 3'-monooxygenase
Biosynthesis of secondary metabolites	Cluster-22814.69569	1.05025	1.61366	0	EC:1.14.13.21	flavonoid 3'-monooxygenase
Biosynthesis of secondary metabolites	Cluster-22814.8795	-3.1582	-1.93521	0	EC:1.14.13.21	flavonoid 3'-monooxygenase
Biosynthesis of secondary metabolites	Cluster-22814.91457	4.2294	5.80837	1.57874	EC:1.14.11.12	gibberellin 20 oxidase 1-D
Biosynthesis of secondary metabolites	Cluster-22814.81188	0	9.14058	2.92605	EC:1.14.11.12	gibberellin 20 oxidase 1-D-like
Biosynthesis of secondary metabolites	Cluster-22814.5903	7.34484	7.10697	0	EC:1.14.11.12	gibberellin 20 oxidase 1-B
Biosynthesis of secondary metabolites	Cluster-22814.129529	0	-7.25803	0	EC:3.2.1.21	beta-glucosidase BoGH3B
Biosynthesis of secondary metabolites	Cluster-22814.69294	0	-4.92345	0	EC:3.2.1.21	uncharacterized protein LOC103979784
Biosynthesis of secondary metabolites	Cluster-32550.0	0	-6.10674	0	EC:3.2.1.21	uncharacterized protein LOC103979784
Biosynthesis of secondary metabolites	Cluster-22814.170763	-3.5008	-4.33347	0	EC:3.2.1.21	uncharacterized protein LOC103979784
Biosynthesis of secondary metabolites	Cluster-27477.0	0	-4.14416	0	EC:3.2.1.21	uncharacterized protein LOC103984290
Biosynthesis of secondary metabolites	Cluster-40911.0	-4.01748	-2.94288	0	EC:3.2.1.21	uncharacterized protein LOC103984290
Biosynthesis of secondary metabolites	Cluster-22814.139870	0	7.66958	0	EC:3.2.1.21	uncharacterized protein LOC103987864
Biosynthesis of secondary metabolites	Cluster-22814.171107	0	2.71993	0	EC:3.2.1.21	uncharacterized protein LOC103987864
Biosynthesis of secondary metabolites	Cluster-22814.147677	0	-1.17475	0	EC:3.2.1.21	uncharacterized protein LOC103994336
Biosynthesis of secondary metabolites	Cluster-22814.29872	8.20146	9.69075	0	EC:3.2.1.21	uncharacterized protein LOC103994336
Biosynthesis of secondary metabolites	Cluster-22814.36732	-7.01667	-7.09895	0	EC:3.2.1.21	uncharacterized protein LOC103994336
Biosynthesis of secondary metabolites	Cluster-22814.3236	0	-3.9615	-3.11657	EC:3.2.1.21	uncharacterized protein LOC103994336
Biosynthesis of secondary metabolites	Cluster-22814.59479	-1.91241	-3.82478	-1.91904	EC:3.2.1.21	uncharacterized protein LOC103994336
Biosynthesis of secondary metabolites	Cluster-22814.78065	0	1.03337	0	EC:3.2.1.21	uncharacterized protein LOC103999048 isoform X1
Biosynthesis of secondary metabolites	Cluster-22814.141502	-2.20198	-3.29035	-1.09313	EC:3.2.1.21	beta-glucosidase 1
Biosynthesis of secondary metabolites	Cluster-22814.176282	0	-6.87343	0	EC:3.2.1.21	beta-glucosidase 18-like
Biosynthesis of secondary metabolites	Cluster-16189.0	-1.63804	-1.74147	0	EC:3.2.1.21	beta-glucosidase 18-like
Biosynthesis of secondary metabolites	Cluster-6866.0	-1.31944	-1.95569	0	EC:3.2.1.21	beta-glucosidase 18-like
Biosynthesis of secondary metabolites	Cluster-10418.1	0	2.73099	2.53276	EC:3.2.1.21	beta-glucosidase 18-like
Biosynthesis of secondary metabolites	Cluster-22814.28435	0	-1.75849	0	EC:2.5.1.84 2.5.1.85	solanesyl-diphosphate synthase 3, chloroplastic
Biosynthesis of secondary metabolites	Cluster-22814.34966	0	-1.96392	0	EC:2.5.1.84 2.5.1.85	solanesyl-diphosphate synthase 3, chloroplastic
Biosynthesis of secondary metabolites	Cluster-22814.28436	-1.14548	-2.41094	0	EC:2.5.1.84 2.5.1.85	solanesyl-diphosphate synthase 3, chloroplastic
Biosynthesis of secondary metabolites	Cluster-22814.136491	-1.23832	-1.84774	0	EC:4.2.1.91 4.2.1.51	arogenate dehydratase 3, chloroplastic-like
Biosynthesis of secondary metabolites	Cluster-22814.161869	0	-1.79918	-2.65534	EC:4.2.1.91 4.2.1.51	arogenate dehydratase/prephenate dehydratase 1, chloroplastic-like
Biosynthesis of secondary metabolites	Cluster-22814.129474	0	1.42572	0	EC:4.2.1.91 4.2.1.51	arogenate dehydratase/prephenate dehydratase 2, chloroplastic
Biosynthesis of secondary metabolites	Cluster-22814.172467	0	1.01276	0	EC:4.2.1.91 4.2.1.51	arogenate dehydratase/prephenate dehydratase 2, chloroplastic
Biosynthesis of secondary metabolites	Cluster-22814.41501	-1.46651	-3.18858	-1.72477	EC:4.2.1.91 4.2.1.51	arogenate dehydratase/prephenate dehydratase 2, chloroplastic-like
Biosynthesis of secondary metabolites	Cluster-22814.57489	1.26782	2.44763	1.17332	EC:4.2.1.91 4.2.1.51	arogenate dehydratase/prephenate dehydratase 2, chloroplastic-like
Biosynthesis of secondary metabolites	Cluster-22814.160086	0	-1.06951	0	EC:4.2.1.91 4.2.1.51	arogenate dehydratase/prephenate dehydratase 6, chloroplastic-like
Biosynthesis of secondary metabolites	Cluster-17413.0	-4.94077	-6.91844	0	EC:4.2.1.91 4.2.1.51	arogenate dehydratase/prephenate dehydratase 6, chloroplastic-like
Biosynthesis of secondary metabolites	Cluster-41386.1	-2.61824	-2.6978	0	EC:4.2.1.91 4.2.1.51	arogenate dehydratase/prephenate dehydratase 6, chloroplastic-like
Biosynthesis of secondary metabolites	Cluster-22814.126458	-1.70678	-3.05249	-1.35146	EC:4.2.1.91 4.2.1.51	arogenate dehydratase/prephenate dehydratase 6, chloroplastic-like
Biosynthesis of secondary metabolites	Cluster-22814.128659	0	-6.95015	-5.7066	EC:1.3.1.42	12-oxophytodienoate reductase 2-like
Biosynthesis of secondary metabolites	Cluster-22814.110132	0	-1.41045	0	EC:1.3.1.42	12-oxophytodienoate reductase 7
Biosynthesis of secondary metabolites	Cluster-22814.76236	0	-1.29023	0	EC:1.3.1.42	12-oxophytodienoate reductase 7
Biosynthesis of secondary metabolites	Cluster-22814.97682	0	-1.86503	0	EC:1.3.1.42	12-oxophytodienoate reductase 7
Biosynthesis of secondary metabolites	Cluster-22814.127819	0	-2.3114	-2.26483	EC:1.3.1.42	12-oxophytodienoate reductase 7
Biosynthesis of secondary metabolites	Cluster-22814.166487	0	-4.20159	-4.3981	EC:1.3.1.42	12-oxophytodienoate reductase 7
Biosynthesis of secondary metabolites	Cluster-22814.27792	1.2516	-3.10865	-4.36375	EC:1.3.1.42	12-oxophytodienoate reductase 7
Biosynthesis of secondary metabolites	Cluster-22814.127852	-5.28387	-2.65788	0	EC:1.3.1.42	putative 12-oxophytodienoate reductase 11
Biosynthesis of secondary metabolites	Cluster-22814.127854	-2.43901	-4.20191	0	EC:1.3.1.42	putative 12-oxophytodienoate reductase 11
Biosynthesis of secondary metabolites	Cluster-22814.182176	1.65889	2.11623	0	EC:1.3.1.42	putative 12-oxophytodienoate reductase 11
Biosynthesis of secondary metabolites	Cluster-22814.31587	-1.75851	-2.26457	0	EC:1.3.1.42	putative 12-oxophytodienoate reductase 11
Biosynthesis of secondary metabolites	Cluster-22814.56129	-5.24473	-3.73206	0	EC:1.3.1.42	putative 12-oxophytodienoate reductase 11
Biosynthesis of secondary metabolites	Cluster-22814.110853	-6.23607	-6.3198	0	EC:1.3.1.42	putative 12-oxophytodienoate reductase 5
Biosynthesis of secondary metabolites	Cluster-22814.110855	-2.12504	-8.81129	0	EC:1.3.1.42	putative 12-oxophytodienoate reductase 5
Biosynthesis of secondary metabolites	Cluster-22814.132731	-8.44999	-11.9747	0	EC:1.3.1.42	putative 12-oxophytodienoate reductase 5
Biosynthesis of secondary metabolites	Cluster-22814.150774	-7.56856	-7.64908	0	EC:1.3.1.42	putative 12-oxophytodienoate reductase 5
Biosynthesis of secondary metabolites	Cluster-22814.51690	-8.72556	-8.80732	0	EC:1.3.1.42	putative 12-oxophytodienoate reductase 5
Biosynthesis of secondary metabolites	Cluster-22814.110854	-2.61602	-6.00835	-3.40469	EC:1.3.1.42	putative 12-oxophytodienoate reductase 5
Biosynthesis of secondary metabolites	Cluster-22814.39654	-3.94242	-4.71792	0	EC:1.14.17.4	1-aminocyclopropane-1-carboxylate oxidase
Biosynthesis of secondary metabolites	Cluster-22814.157664	-3.05767	-4.19229	-1.14348	EC:1.14.17.4	1-aminocyclopropane-1-carboxylate oxidase
Biosynthesis of secondary metabolites	Cluster-22814.38836	-3.65086	-8.49267	0	EC:1.14.17.4	1-aminocyclopropane-1-carboxylate oxidase 1
Biosynthesis of secondary metabolites	Cluster-22814.38837	-9.14655	-6.04799	0	EC:1.14.17.4	1-aminocyclopropane-1-carboxylate oxidase 1
Biosynthesis of secondary metabolites	Cluster-22814.28339	0	-8.17358	0	EC:1.14.17.4	1-aminocyclopropane-1-carboxylate oxidase-like
Biosynthesis of secondary metabolites	Cluster-22814.23396	-6.49645	-6.57288	0	EC:1.14.17.4	1-aminocyclopropane-1-carboxylate oxidase-like
Biosynthesis of secondary metabolites	Cluster-22814.35342	-4.62578	-7.50391	0	EC:1.14.17.4	1-aminocyclopropane-1-carboxylate oxidase-like
Biosynthesis of secondary metabolites	Cluster-22814.114257	0	-4.85065	-4.43948	EC:1.14.17.4	1-aminocyclopropane-1-carboxylate oxidase-like
Biosynthesis of secondary metabolites	Cluster-22814.116311	0	-3.99094	-3.66783	EC:1.14.17.4	1-aminocyclopropane-1-carboxylate oxidase-like
Biosynthesis of secondary metabolites	Cluster-22814.118989	0	-4.18737	-4.62932	EC:1.14.17.4	1-aminocyclopropane-1-carboxylate oxidase-like
Biosynthesis of secondary metabolites	Cluster-22814.120399	0	-5.79961	-5.52119	EC:1.14.17.4	1-aminocyclopropane-1-carboxylate oxidase-like
Biosynthesis of secondary metabolites	Cluster-22814.121842	0	-3.55465	-3.64542	EC:1.14.17.4	1-aminocyclopropane-1-carboxylate oxidase-like
Biosynthesis of secondary metabolites	Cluster-22814.130607	0	-4.97095	-4.81728	EC:1.14.17.4	1-aminocyclopropane-1-carboxylate oxidase-like
Biosynthesis of secondary metabolites	Cluster-22814.26642	0	-6.02122	-5.12719	EC:1.14.17.4	1-aminocyclopropane-1-carboxylate oxidase-like
Biosynthesis of secondary metabolites	Cluster-22814.28340	0	-6.26246	-6.92016	EC:1.14.17.4	1-aminocyclopropane-1-carboxylate oxidase-like
Biosynthesis of secondary metabolites	Cluster-22814.30146	0	-5.10423	-4.73297	EC:1.14.17.4	1-aminocyclopropane-1-carboxylate oxidase-like
Biosynthesis of secondary metabolites	Cluster-22814.61359	0	-5.51584	-5.04542	EC:1.14.17.4	1-aminocyclopropane-1-carboxylate oxidase-like
Biosynthesis of secondary metabolites	Cluster-22814.64639	0	-7.69585	-6.95046	EC:1.14.17.4	1-aminocyclopropane-1-carboxylate oxidase-like
Biosynthesis of secondary metabolites	Cluster-22814.134817	0	-1.59393	0	EC:2.5.1.58	protein farnesyltransferase subunit beta-like
Biosynthesis of secondary metabolites	Cluster-22814.83328	0	6.08254	0	EC:4.2.1.20	uncharacterized protein LOC103972694
Biosynthesis of secondary metabolites	Cluster-22814.83329	0	1.02578	0	EC:4.2.1.20	uncharacterized protein LOC103972694
Biosynthesis of secondary metabolites	Cluster-22814.98510	0	5.70792	0	EC:4.2.1.20	uncharacterized protein LOC103972694
Biosynthesis of secondary metabolites	Cluster-22814.69760	1.5142	1.09092	0	EC:4.2.1.20	uncharacterized protein LOC103972694
Biosynthesis of secondary metabolites	Cluster-22814.70258	9.0276	9.83458	0	EC:4.2.1.20	uncharacterized protein LOC103972694
Biosynthesis of secondary metabolites	Cluster-22814.70261	-8.36797	-8.44993	0	EC:4.2.1.20	uncharacterized protein LOC103972694
Biosynthesis of secondary metabolites	Cluster-22814.70019	0	1.95746	1.06405	EC:4.2.1.20	uncharacterized protein LOC103972694
Biosynthesis of secondary metabolites	Cluster-22814.70259	0	2.21517	1.28639	EC:4.2.1.20	uncharacterized protein LOC103972694
Biosynthesis of secondary metabolites	Cluster-22814.27056	0	1.64729	0	EC:1.14.13.-	ubiquinone biosynthesis monooxygenase COQ6, mitochondrial isoform X2
Biosynthesis of secondary metabolites	Cluster-22814.153655	-6.49822	-6.57768	0	EC:2.1.1.201	2-methoxy-6-polyprenyl-1,4-benzoquinol methylase, mitochondrial
Biosynthesis of secondary metabolites	Cluster-22814.17127	-1.52473	-2.80079	0	EC:2.1.1.201	2-methoxy-6-polyprenyl-1,4-benzoquinol methylase, mitochondrial-like
Biosynthesis of secondary metabolites	Cluster-22814.48878	1.61694	2.60955	0	EC:5.5.1.18	lycopene epsilon cyclase, chloroplastic isoform X1
Biosynthesis of secondary metabolites	Cluster-22814.24846	3.43814	5.16236	1.71661	EC:5.5.1.18	lycopene epsilon cyclase, chloroplastic isoform X1
Biosynthesis of secondary metabolites	Cluster-22814.75563	1.07548	1.12381	0	EC:3.1.3.24	sucrose-phosphatase 2-like
Biosynthesis of secondary metabolites	Cluster-22814.79835	0	1.55737	0	EC:1.14.14.1	cytochrome P450 77A3
Biosynthesis of secondary metabolites	Cluster-22814.95639	0	1.62509	0	EC:2.3.1.16	3-ketoacyl-CoA thiolase 2, peroxisomal
Biosynthesis of secondary metabolites	Cluster-22814.47646	0	-7.66846	-8.20205	EC:2.3.1.16	3-ketoacyl-CoA thiolase 2, peroxisomal
Biosynthesis of secondary metabolites	Cluster-22814.124717	-4.85941	-8.18874	0	EC:2.3.1.16	3-ketoacyl-CoA thiolase 2, peroxisomal-like
Biosynthesis of secondary metabolites	Cluster-22814.31983	0	-4.09639	-4.85694	EC:2.3.1.16	3-ketoacyl-CoA thiolase 2, peroxisomal-like
Biosynthesis of secondary metabolites	Cluster-22814.59928	0	-2.89896	-3.72524	EC:2.3.1.16	3-ketoacyl-CoA thiolase 2, peroxisomal-like
Biosynthesis of secondary metabolites	Cluster-22814.92851	0	2.98425	2.38703	EC:2.3.1.16	3-ketoacyl-CoA thiolase 2, peroxisomal-like
Biosynthesis of secondary metabolites	Cluster-22814.125150	1.58968	-3.44115	-5.03732	EC:2.3.1.16	3-ketoacyl-CoA thiolase 2, peroxisomal-like
Biosynthesis of secondary metabolites	Cluster-22814.119527	-1.05135	-1.16795	0	EC:2.3.1.16	3-ketoacyl-CoA thiolase 2, peroxisomal-like isoform X1
Biosynthesis of secondary metabolites	Cluster-22814.47126	0	1.81967	1.59875	EC:2.3.1.16	3-ketoacyl-CoA thiolase 2, peroxisomal-like isoform X1
Biosynthesis of secondary metabolites	Cluster-22814.79348	0	1.72223	1.00714	EC:2.3.1.16	3-ketoacyl-CoA thiolase 2, peroxisomal-like isoform X1
Biosynthesis of secondary metabolites	Cluster-22814.107459	0	1.246	0	EC:1.1.1.170	3beta-hydroxysteroid- dehydrogenase/decarboxylase
Biosynthesis of secondary metabolites	Cluster-22814.53757	0	1.8783	1.02994	EC:1.1.1.170	3beta-hydroxysteroid- dehydrogenase/decarboxylase-like isoform X1
Biosynthesis of secondary metabolites	Cluster-22814.85469	2.00744	2.03977	0	EC:1.1.1.206	tropinone reductase homolog At5g06060 isoform X1
Biosynthesis of secondary metabolites	Cluster-22814.117290	0	-1.43589	0	EC:1.1.1.206	tropinone reductase homolog At5g06060-like
Biosynthesis of secondary metabolites	Cluster-22814.127533	0	1.82719	0	EC:1.1.1.206	tropinone reductase homolog At5g06060-like
Biosynthesis of secondary metabolites	Cluster-22814.26686	0	-1.94745	0	EC:1.1.1.206	tropinone reductase homolog At5g06060-like
Biosynthesis of secondary metabolites	Cluster-22814.43157	0	2.35814	0	EC:1.1.1.206	tropinone reductase homolog At5g06060-like
Biosynthesis of secondary metabolites	Cluster-22814.61986	0	1.21523	0	EC:1.1.1.206	tropinone reductase homolog At5g06060-like
Biosynthesis of secondary metabolites	Cluster-22814.83986	0	1.12293	0	EC:1.1.1.206	tropinone reductase homolog At5g06060-like
Biosynthesis of secondary metabolites	Cluster-22814.87902	0	1.21594	0	EC:1.1.1.206	tropinone reductase homolog At5g06060-like
Biosynthesis of secondary metabolites	Cluster-22814.97906	0	-3.4104	0	EC:1.1.1.206	tropinone reductase homolog At5g06060-like
Biosynthesis of secondary metabolites	Cluster-22814.66981	1.46933	2.09379	0	EC:1.1.1.206	tropinone reductase homolog At5g06060-like
Biosynthesis of secondary metabolites	Cluster-22814.66982	2.07054	1.90652	0	EC:1.1.1.206	tropinone reductase homolog At5g06060-like
Biosynthesis of secondary metabolites	Cluster-22814.79087	-1.31505	-1.48963	0	EC:1.1.1.206	tropinone reductase homolog At5g06060-like
Biosynthesis of secondary metabolites	Cluster-45843.0	-2.87742	-2.53182	0	EC:1.1.1.206	tropinone reductase homolog At5g06060-like
Biosynthesis of secondary metabolites	Cluster-22814.22681	0	1.54894	1.6978	EC:1.1.1.206	tropinone reductase homolog At5g06060-like
Biosynthesis of secondary metabolites	Cluster-22814.72967	0	3.14399	2.32053	EC:1.1.1.206	tropinone reductase homolog At5g06060-like
Biosynthesis of secondary metabolites	Cluster-22814.85467	0	1.03475	1.87953	EC:1.1.1.206	tropinone reductase homolog At5g06060-like isoform X1
Biosynthesis of secondary metabolites	Cluster-22814.26648	0	2.53838	0	EC:1.1.1.206	tropinone reductase-like
Biosynthesis of secondary metabolites	Cluster-22814.584	0	-1.48769	0	EC:3.1.1.14	chlorophyllase-2, chloroplastic
Biosynthesis of secondary metabolites	Cluster-22814.82064	0	2.01396	1.45341	EC:2.1.1.141	jasmonate O-methyltransferase
Biosynthesis of secondary metabolites	Cluster-22814.61034	0	-1.21665	0	EC:2.1.1.143	24-methylenesterol C-methyltransferase 2
Biosynthesis of secondary metabolites	Cluster-22814.165384	-1.16117	-1.48043	0	EC:2.1.1.143	24-methylenesterol C-methyltransferase 2
Biosynthesis of secondary metabolites	Cluster-22814.166794	-1.32824	-1.34126	0	EC:2.1.1.143	24-methylenesterol C-methyltransferase 2
Biosynthesis of secondary metabolites	Cluster-22814.103635	-2.96988	-4.05265	0	EC:2.1.1.143	24-methylenesterol C-methyltransferase 2-like
Biosynthesis of secondary metabolites	Cluster-22814.68229	0	1.26287	0	EC:5.5.1.9	cycloeucalenol cycloisomerase-like
Biosynthesis of secondary metabolites	Cluster-22814.71191	0	1.98583	1.68937	EC:4.1.2.10	(R)-mandelonitrile lyase 1-like
Biosynthesis of secondary metabolites	Cluster-22814.84130	2.84832	2.39459	0	EC:1.3.1.77	anthocyanidin reductase ((2S)-flavan-3-ol-forming)
Biosynthesis of secondary metabolites	Cluster-22814.84128	0	3.78702	1.76363	EC:1.3.1.77	anthocyanidin reductase ((2S)-flavan-3-ol-forming)
Biosynthesis of secondary metabolites	Cluster-24367.0	-5.71154	-5.79499	0	EC:1.3.1.77	anthocyanidin reductase
Biosynthesis of secondary metabolites	Cluster-22814.97249	0	-1.81639	0	EC:2.7.8.29	CDP-diacylglycerol--serine O-phosphatidyltransferase 1
Biosynthesis of secondary metabolites	Cluster-22814.160394	0	-3.62707	-3.56397	EC:2.7.8.29	CDP-diacylglycerol--serine O-phosphatidyltransferase 1-like
Biosynthesis of secondary metabolites	Cluster-22814.36673	0	-1.98827	0	EC:2.7.8.29	CDP-diacylglycerol--serine O-phosphatidyltransferase 1-like isoform X1
Biosynthesis of secondary metabolites	Cluster-22814.61448	0	-2.25226	0	EC:2.7.8.29	CDP-diacylglycerol--serine O-phosphatidyltransferase 1-like isoform X1
Biosynthesis of secondary metabolites	Cluster-22814.62150	0	-3.23985	0	EC:2.7.8.29	CDP-diacylglycerol--serine O-phosphatidyltransferase 1-like isoform X1
Biosynthesis of secondary metabolites	Cluster-22814.92776	0	-1.45033	0	EC:2.7.8.29	CDP-diacylglycerol--serine O-phosphatidyltransferase 3
Biosynthesis of secondary metabolites	Cluster-22814.150157	0	-1.09553	-1.36242	EC:2.7.8.29	CDP-diacylglycerol--serine O-phosphatidyltransferase 3
Biosynthesis of secondary metabolites	Cluster-22814.16225	0	-2.53505	0	EC:1.14.13.-	cytochrome P450 90B1
Biosynthesis of secondary metabolites	Cluster-22814.16226	0	-1.82263	0	EC:1.14.13.-	cytochrome P450 90B1-like isoform X1
Biosynthesis of secondary metabolites	Cluster-22814.138453	0	-3.94911	-3.40816	EC:1.14.13.-	cytochrome P450 90B1-like isoform X1
Biosynthesis of secondary metabolites	Cluster-22814.17619	0	-4.5851	-4.24119	EC:1.14.13.-	cytochrome P450 90B1-like isoform X1
Biosynthesis of secondary metabolites	Cluster-22814.111750	0	3.20071	0	EC:1.14.-.-	cytochrome P450 90D2-like isoform X1
Biosynthesis of secondary metabolites	Cluster-22814.163243	0	1.76064	0	EC:1.14.-.-	cytochrome P450 90D2-like isoform X1
Biosynthesis of secondary metabolites	Cluster-22814.39887	0	1.24103	0	EC:1.14.-.-	cytochrome P450 90D2-like isoform X1
Biosynthesis of secondary metabolites	Cluster-22814.65958	1.35029	1.55254	0	EC:1.14.-.-	cytochrome P450 90D2-like isoform X1
Biosynthesis of secondary metabolites	Cluster-22814.70746	1.29465	1.96439	0	EC:1.14.-.-	cytochrome P450 90D2-like isoform X1
Biosynthesis of secondary metabolites	Cluster-23575.0	3.57963	3.64033	0	EC:1.14.-.-	cytochrome P450 90D2-like isoform X1
Biosynthesis of secondary metabolites	Cluster-22814.108472	0	1.84144	1.50437	EC:1.14.-.-	cytochrome P450 90D2-like isoform X1
Biosynthesis of secondary metabolites	Cluster-22814.114139	0	2.16365	1.27157	EC:1.14.-.-	cytochrome P450 90D2-like isoform X1
Biosynthesis of secondary metabolites	Cluster-22814.78259	0	1.98584	1.6654	EC:1.14.-.-	cytochrome P450 90D2-like isoform X1
Biosynthesis of secondary metabolites	Cluster-22814.89572	0	2.07311	1.25633	EC:1.14.-.-	cytochrome P450 90D2-like isoform X1
Biosynthesis of secondary metabolites	Cluster-22814.92913	0	2.18261	1.85159	EC:1.14.-.-	cytochrome P450 90D2-like isoform X1
Biosynthesis of secondary metabolites	Cluster-22814.53330	0	-2.97324	0	EC:1.14.-.-	cytochrome P450 85A1-like
Biosynthesis of secondary metabolites	Cluster-22814.147093	-5.03968	-2.47422	0	EC:1.14.-.-	cytochrome P450 85A1-like
Biosynthesis of secondary metabolites	Cluster-22814.156266	-1.66942	-2.54803	0	EC:1.14.-.-	cytochrome P450 85A1-like
Biosynthesis of secondary metabolites	Cluster-22814.51932	-4.33727	-2.65351	0	EC:1.14.-.-	cytochrome P450 85A1-like
Biosynthesis of secondary metabolites	Cluster-22814.51935	-4.78363	-5.76835	0	EC:1.14.-.-	cytochrome P450 85A1-like
Biosynthesis of secondary metabolites	Cluster-22814.166102	0	1.17496	0	EC:1.3.1.22	steroid 5-alpha-reductase DET2
Biosynthesis of secondary metabolites	Cluster-32256.0	0	-2.44323	0	EC:1.3.1.22	steroid 5-alpha-reductase DET2
Biosynthesis of secondary metabolites	Cluster-22814.67714	-1.94558	-2.00185	0	EC:1.3.1.22	steroid 5-alpha-reductase DET2
Biosynthesis of secondary metabolites	Cluster-22814.52325	0	-2.04924	-1.81057	EC:1.3.1.22	steroid 5-alpha-reductase DET2
Biosynthesis of secondary metabolites	Cluster-22814.144249	-4.45888	-7.69516	0	EC:1.2.1.44	cinnamoyl-CoA reductase 1 isoform X1
Biosynthesis of secondary metabolites	Cluster-22814.158580	-5.19584	-4.69542	0	EC:1.2.1.44	cinnamoyl-CoA reductase 1 isoform X1
Biosynthesis of secondary metabolites	Cluster-22814.117234	0	-1.80267	0	EC:1.2.1.44	cinnamoyl-CoA reductase 1-like
Biosynthesis of secondary metabolites	Cluster-22814.12746	0	-7.02808	0	EC:1.2.1.44	cinnamoyl-CoA reductase 1-like
Biosynthesis of secondary metabolites	Cluster-22814.26488	0	-3.9723	0	EC:1.2.1.44	cinnamoyl-CoA reductase 1-like
Biosynthesis of secondary metabolites	Cluster-17346.0	-3.96844	-2.45875	0	EC:1.2.1.44	cinnamoyl-CoA reductase 1-like
Biosynthesis of secondary metabolites	Cluster-22814.173394	-4.92953	-3.51495	0	EC:1.2.1.44	cinnamoyl-CoA reductase 1-like
Biosynthesis of secondary metabolites	Cluster-22814.62019	-2.22589	-3.56622	0	EC:1.2.1.44	cinnamoyl-CoA reductase 1-like
Biosynthesis of secondary metabolites	Cluster-18963.0	0	6.93426	6.18873	EC:1.2.1.44	cinnamoyl-CoA reductase 1-like
Biosynthesis of secondary metabolites	Cluster-22814.116132	0	1.13136	1.41609	EC:1.2.1.44	cinnamoyl-CoA reductase 1-like
Biosynthesis of secondary metabolites	Cluster-22814.158326	0	1.34707	1.8254	EC:1.2.1.44	cinnamoyl-CoA reductase 1-like
Biosynthesis of secondary metabolites	Cluster-22814.167078	0	-2.02201	-1.84558	EC:1.2.1.44	cinnamoyl-CoA reductase 1-like
Biosynthesis of secondary metabolites	Cluster-22814.40968	0	1.23304	1.24368	EC:1.2.1.44	cinnamoyl-CoA reductase 1-like
Biosynthesis of secondary metabolites	Cluster-22814.56357	-1.37076	-3.95258	-2.59376	EC:1.2.1.44	cinnamoyl-CoA reductase 1-like
Biosynthesis of secondary metabolites	Cluster-22814.147705	-1.90302	-2.86919	0	EC:1.2.1.44	cinnamoyl-CoA reductase 1-like isoform X1
Biosynthesis of secondary metabolites	Cluster-22814.147706	-1.67485	-1.82655	0	EC:1.2.1.44	cinnamoyl-CoA reductase 1-like isoform X1
Biosynthesis of secondary metabolites	Cluster-22814.61287	-1.89052	-1.21485	0	EC:1.2.1.44	cinnamoyl-CoA reductase 1-like isoform X1
Biosynthesis of secondary metabolites	Cluster-22814.40449	0	-2.32552	-1.76457	EC:1.2.1.44	cinnamoyl-CoA reductase 1-like isoform X1
Biosynthesis of secondary metabolites	Cluster-22438.0	-3.78015	-5.35203	0	EC:1.2.1.44	cinnamoyl-CoA reductase 2-like
Biosynthesis of secondary metabolites	Cluster-31431.0	-3.91424	-6.20687	0	EC:1.14.-.-	cytochrome P450 84A1
Biosynthesis of secondary metabolites	Cluster-11729.0	0	-5.88194	0	EC:1.14.19.41	cytochrome P450 710A11-like
Biosynthesis of secondary metabolites	Cluster-22814.122532	-2.29114	-7.38902	0	EC:1.14.19.41	cytochrome P450 710A1-like
Biosynthesis of secondary metabolites	Cluster-22814.135851	-2.54127	-3.31978	0	EC:1.14.19.41	cytochrome P450 710A1-like
Biosynthesis of secondary metabolites	Cluster-22814.34092	-2.81519	-3.06068	0	EC:1.14.19.41	cytochrome P450 710A1-like
Biosynthesis of secondary metabolites	Cluster-22814.112119	0	2.0803	0	EC:5.5.1.24	tocopherol cyclase, chloroplastic isoform X1
Biosynthesis of secondary metabolites	Cluster-22814.46135	0	-6.28613	0	EC:5.5.1.24	tocopherol cyclase, chloroplastic isoform X1
Biosynthesis of secondary metabolites	Cluster-22814.111616	0	1.17317	0	EC:1.14.15.21	zeaxanthin epoxidase, chloroplastic
Biosynthesis of secondary metabolites	Cluster-22814.93853	2.08029	1.22331	0	EC:1.14.15.21	zeaxanthin epoxidase, chloroplastic
Biosynthesis of secondary metabolites	Cluster-36214.0	-3.13055	-6.26277	0	EC:1.14.15.21	zeaxanthin epoxidase, chloroplastic
Biosynthesis of secondary metabolites	Cluster-22814.31704	0	-4.48871	-4.70985	EC:1.14.15.21	zeaxanthin epoxidase, chloroplastic
Biosynthesis of secondary metabolites	Cluster-22814.147633	0	1.11266	0	EC:1.14.15.21	zeaxanthin epoxidase, chloroplastic isoform X1
Biosynthesis of secondary metabolites	Cluster-22814.150115	0	-2.90395	0	EC:1.14.15.21	zeaxanthin epoxidase, chloroplastic-like
Biosynthesis of secondary metabolites	Cluster-22814.18524	0	-3.71063	0	EC:1.14.15.21	zeaxanthin epoxidase, chloroplastic-like
Biosynthesis of secondary metabolites	Cluster-22814.45329	0	3.23073	0	EC:1.14.15.21	zeaxanthin epoxidase, chloroplastic-like isoform X1
Biosynthesis of secondary metabolites	Cluster-22814.92708	1.00513	1.39703	0	EC:1.13.11.51	9-cis-epoxycarotenoid dioxygenase, chloroplastic-like
Biosynthesis of secondary metabolites	Cluster-22814.117013	0	-2.13808	-1.45058	EC:1.13.11.51	9-cis-epoxycarotenoid dioxygenase, chloroplastic-like
Biosynthesis of secondary metabolites	Cluster-22814.50300	0	-1.26765	-1.09504	EC:1.13.11.51	9-cis-epoxycarotenoid dioxygenase, chloroplastic-like
Biosynthesis of secondary metabolites	Cluster-22814.116509	-2.65538	-4.44197	-1.7905	EC:1.13.11.51	9-cis-epoxycarotenoid dioxygenase, chloroplastic-like
Biosynthesis of secondary metabolites	Cluster-22814.60823	0	1.53189	0	EC:1.13.11.51	zeaxanthin 7,8(7',8')-cleavage dioxygenase, chromoplastic
Biosynthesis of secondary metabolites	Cluster-22814.34309	-7.32459	-7.40911	0	EC:1.1.1.288	hypothetical protein
Biosynthesis of secondary metabolites	Cluster-22814.35360	0	-4.76605	-4.57916	EC:1.1.1.288	hypothetical protein
Biosynthesis of secondary metabolites	Cluster-22814.26418	0	-4.75323	0	EC:1.1.1.288	xanthoxin dehydrogenase isoform X2
Biosynthesis of secondary metabolites	Cluster-22814.126248	-1.55002	-1.45003	0	EC:1.1.1.288	xanthoxin dehydrogenase isoform X2
Biosynthesis of secondary metabolites	Cluster-22814.145235	0	-4.31204	-3.67682	EC:1.1.1.288	xanthoxin dehydrogenase isoform X2
Biosynthesis of secondary metabolites	Cluster-22814.124605	0	-3.79269	0	EC:1.1.1.288	xanthoxin dehydrogenase-like
Biosynthesis of secondary metabolites	Cluster-22814.44438	0	-4.94339	0	EC:1.1.1.288	xanthoxin dehydrogenase-like
Biosynthesis of secondary metabolites	Cluster-22814.26417	-3.85897	-5.75401	0	EC:1.1.1.288	xanthoxin dehydrogenase-like
Biosynthesis of secondary metabolites	Cluster-22814.43676	-6.27504	-6.35887	0	EC:1.1.1.288	xanthoxin dehydrogenase-like
Biosynthesis of secondary metabolites	Cluster-22814.58173	-3.10296	-6.02977	0	EC:1.1.1.288	xanthoxin dehydrogenase-like
Biosynthesis of secondary metabolites	Cluster-22814.117962	-2.16114	-8.44974	-6.30812	EC:1.1.1.288	xanthoxin dehydrogenase-like
Biosynthesis of secondary metabolites	Cluster-22814.118170	-2.37649	-6.65807	-4.28438	EC:1.1.1.288	xanthoxin dehydrogenase-like
Biosynthesis of secondary metabolites	Cluster-22814.118954	-2.19622	-10.6414	-8.45253	EC:1.1.1.288	xanthoxin dehydrogenase-like
Biosynthesis of secondary metabolites	Cluster-22814.119568	-1.59905	-6.30658	-4.7086	EC:1.1.1.288	xanthoxin dehydrogenase-like
Biosynthesis of secondary metabolites	Cluster-22814.131583	-1.44815	-6.45115	-5.00094	EC:1.1.1.288	xanthoxin dehydrogenase-like
Biosynthesis of secondary metabolites	Cluster-22814.134519	-2.6796	-10.9665	-8.2905	EC:1.1.1.288	xanthoxin dehydrogenase-like
Biosynthesis of secondary metabolites	Cluster-22814.44440	-1.74628	-6.14203	-4.39696	EC:1.1.1.288	xanthoxin dehydrogenase-like
Biosynthesis of secondary metabolites	Cluster-22814.86507	0	1.07414	0	EC:1.1.1.288	zerumbone synthase
Biosynthesis of secondary metabolites	Cluster-27570.0	0	-6.19947	0	EC:1.1.1.288	zerumbone synthase
Biosynthesis of secondary metabolites	Cluster-22814.82421	0	1.2864	0	EC:1.1.1.288	zerumbone synthase-like
Biosynthesis of secondary metabolites	Cluster-22814.82423	0	1.58179	0	EC:1.1.1.288	zerumbone synthase-like
Biosynthesis of secondary metabolites	Cluster-31704.0	0	-3.71865	0	EC:1.1.1.288	zerumbone synthase-like
Biosynthesis of secondary metabolites	Cluster-22814.117020	0	-1.60133	0	EC:1.2.3.14	indole-3-acetaldehyde oxidase-like
Biosynthesis of secondary metabolites	Cluster-22814.32476	0	-2.85559	0	EC:1.2.3.14	indole-3-acetaldehyde oxidase-like
Biosynthesis of secondary metabolites	Cluster-22814.182077	1.68029	1.44735	0	EC:1.2.3.14	indole-3-acetaldehyde oxidase-like
Biosynthesis of secondary metabolites	Cluster-22814.41024	-1.90637	-4.45825	0	EC:1.2.3.14	indole-3-acetaldehyde oxidase-like
Biosynthesis of secondary metabolites	Cluster-22814.53377	-1.73934	-2.78872	0	EC:1.2.3.14	indole-3-acetaldehyde oxidase-like
Biosynthesis of secondary metabolites	Cluster-22814.53379	-2.14493	-2.72963	0	EC:1.2.3.14	indole-3-acetaldehyde oxidase-like
Biosynthesis of secondary metabolites	Cluster-22814.109810	-1.17817	-1.42556	0	EC:5.1.3.18 5.1.3.-	GDP-mannose 3,5-epimerase 1-like
Biosynthesis of secondary metabolites	Cluster-22814.151652	0	-1.68116	-1.26323	EC:5.1.3.18 5.1.3.-	GDP-mannose 3,5-epimerase 1-like
Biosynthesis of secondary metabolites	Cluster-22814.111659	-1.2768	-2.86156	-1.59265	EC:5.1.3.18 5.1.3.-	GDP-mannose 3,5-epimerase 1-like
Biosynthesis of secondary metabolites	Cluster-22814.86253	0	-1.12004	0	EC:5.1.3.18 5.1.3.-	GDP-mannose 3,5-epimerase 2
Biosynthesis of secondary metabolites	Cluster-22814.91643	0	1.15716	1.75515	EC:5.1.3.18 5.1.3.-	GDP-mannose 3,5-epimerase 2
Biosynthesis of secondary metabolites	Cluster-22814.81709	1.93361	1.80341	0	EC:3.1.3.25 3.1.3.93	inositol monophosphatase 3
Biosynthesis of secondary metabolites	Cluster-22814.141210	0	1.64564	1.29846	EC:3.1.3.25 3.1.3.93	inositol monophosphatase 3
Biosynthesis of secondary metabolites	Cluster-22814.141483	0	1.56403	1.6856	EC:3.1.3.25 3.1.3.93	inositol monophosphatase 3
Biosynthesis of secondary metabolites	Cluster-22814.11083	0	-5.84291	0	EC:2.6.1.83	aminotransferase ALD1 homolog isoform X2
Biosynthesis of secondary metabolites	Cluster-40922.0	0	-1.57232	0	EC:2.6.1.83	aminotransferase ALD1 homolog isoform X2
Biosynthesis of secondary metabolites	Cluster-22814.11082	-4.47739	-8.24113	0	EC:2.6.1.83	aminotransferase ALD1 homolog isoform X2
Biosynthesis of secondary metabolites	Cluster-4980.0	-6.79501	-6.87834	0	EC:2.6.1.83	aminotransferase ALD1 homolog isoform X2
Biosynthesis of secondary metabolites	Cluster-22814.156596	-7.5815	-7.67014	0	EC:2.3.1.199	long chain fatty acid elongase
Biosynthesis of secondary metabolites	Cluster-22814.162095	-7.64329	-7.7312	0	EC:2.3.1.199	long chain fatty acid elongase
Biosynthesis of secondary metabolites	Cluster-16334.0	-6.63203	-6.71803	0	EC:1.1.1.62 1.1.1.330	hypothetical protein
Biosynthesis of secondary metabolites	Cluster-22814.144562	-2.55784	-7.22123	0	EC:1.1.1.62 1.1.1.330	uncharacterized protein LOC111404819
Biosynthesis of secondary metabolites	Cluster-22814.20299	-2.97202	-7.6385	0	EC:1.1.1.62 1.1.1.330	very-long-chain 3-oxoacyl-CoA reductase 1
Biosynthesis of secondary metabolites	Cluster-22814.33728	-1.54822	-1.82766	0	EC:1.1.1.62 1.1.1.330	very-long-chain 3-oxoacyl-CoA reductase 1
Biosynthesis of secondary metabolites	Cluster-22814.101805	0	1.31829	0	EC:5.3.99.6	allene oxide cyclase, chloroplastic-like
Biosynthesis of secondary metabolites	Cluster-22814.101197	0	2.23916	2.34472	EC:5.3.99.6	allene oxide cyclase, chloroplastic-like
Biosynthesis of secondary metabolites	Cluster-22814.104426	0	-2.22925	-1.25892	EC:5.3.99.6	allene oxide cyclase, chloroplastic-like
Biosynthesis of secondary metabolites	Cluster-22814.112040	0	2.14213	1.50476	EC:5.3.99.6	allene oxide cyclase, chloroplastic-like
Biosynthesis of secondary metabolites	Cluster-22814.139608	0	-4.19077	-3.63929	EC:5.3.99.6	allene oxide cyclase, chloroplastic-like
Biosynthesis of secondary metabolites	Cluster-22814.101222	-1.62146	-6.48693	-4.87146	EC:5.3.99.6	allene oxide cyclase, chloroplastic-like
Biosynthesis of secondary metabolites	Cluster-22814.121048	1.79112	-3.2445	-5.04277	EC:5.3.99.6	allene oxide cyclase, chloroplastic-like
Biosynthesis of secondary metabolites	Cluster-22814.131912	-1.25998	-6.43789	-5.18418	EC:5.3.99.6	allene oxide cyclase, chloroplastic-like
Biosynthesis of secondary metabolites	Cluster-22376.0	0	-4.44028	0	EC:6.2.1.-	4-coumarate--CoA ligase 1-like
Biosynthesis of secondary metabolites	Cluster-22814.103582	0	-1.59746	-2.46829	EC:6.2.1.-	4-coumarate--CoA ligase-like 4
Biosynthesis of secondary metabolites	Cluster-22814.123923	0	-2.73872	-2.81333	EC:6.2.1.-	4-coumarate--CoA ligase-like 4
Biosynthesis of secondary metabolites	Cluster-22814.100178	0	1.27452	2.95952	EC:4.2.1.17 1.1.1.35 1.1.1.211	peroxisomal fatty acid beta-oxidation multifunctional protein
Biosynthesis of secondary metabolites	Cluster-22814.76472	-1.22963	-1.82294	0	EC:4.1.2.-	hypothetical protein
Biosynthesis of secondary metabolites	Cluster-22814.44949	0	-1.6865	-2.52833	EC:4.2.1.134	very-long-chain (3R)-3-hydroxyacyl-CoA dehydratase 2
Biosynthesis of secondary metabolites	Cluster-22814.19731	0	1.83683	1.49194	EC:2.5.1.27 2.5.1.112	adenylate isopentenyltransferase
Biosynthesis of secondary metabolites	Cluster-13964.0	0	-2.30822	-1.83464	EC:4.3.1.24	phenylalanine ammonia-lyase-like
Biosynthesis of secondary metabolites	Cluster-22814.110119	0	-2.04261	-1.5194	EC:4.3.1.24	phenylalanine ammonia-lyase-like
Biosynthesis of secondary metabolites	Cluster-22814.111161	0	-2.0869	-1.76787	EC:4.3.1.24	phenylalanine ammonia-lyase-like
Biosynthesis of secondary metabolites	Cluster-22814.114117	0	-1.59677	-1.34557	EC:4.3.1.24	phenylalanine ammonia-lyase-like
Biosynthesis of secondary metabolites	Cluster-22814.116167	0	-1.70032	-1.253	EC:4.3.1.24	phenylalanine ammonia-lyase-like
Biosynthesis of secondary metabolites	Cluster-22814.117898	0	-1.7979	-1.62251	EC:4.3.1.24	phenylalanine ammonia-lyase-like
Biosynthesis of secondary metabolites	Cluster-22814.122104	0	-5.6432	-5.21883	EC:4.3.1.24	phenylalanine ammonia-lyase-like
Biosynthesis of secondary metabolites	Cluster-22814.127665	0	-2.39304	-1.56888	EC:4.3.1.24	phenylalanine ammonia-lyase-like
Biosynthesis of secondary metabolites	Cluster-22814.137194	0	-2.30461	-1.97171	EC:4.3.1.24	phenylalanine ammonia-lyase-like
Biosynthesis of secondary metabolites	Cluster-22814.141725	0	-2.66837	-2.12221	EC:4.3.1.24	phenylalanine ammonia-lyase-like
Biosynthesis of secondary metabolites	Cluster-22814.161260	0	-2.02178	-1.84927	EC:4.3.1.24	phenylalanine ammonia-lyase-like
Biosynthesis of secondary metabolites	Cluster-22814.20441	0	-2.48946	-2.33453	EC:4.3.1.24	phenylalanine ammonia-lyase-like
Biosynthesis of secondary metabolites	Cluster-22814.54837	0	-2.01383	-1.89386	EC:4.3.1.24	phenylalanine ammonia-lyase-like
Biosynthesis of secondary metabolites	Cluster-22814.55522	0	-2.21985	-1.43712	EC:4.3.1.24	phenylalanine ammonia-lyase-like
Biosynthesis of secondary metabolites	Cluster-22814.81594	0	-1.61337	-1.37334	EC:4.3.1.24	phenylalanine ammonia-lyase-like
Biosynthesis of secondary metabolites	Cluster-22814.138384	-1.2151	-2.59479	-1.38619	EC:4.3.1.24	phenylalanine ammonia-lyase-like
Biosynthesis of secondary metabolites	Cluster-22814.141603	-1.19624	-1.41309	0	EC:1.3.1.83 1.3.1.111	geranylgeranyl diphosphate reductase, chloroplastic
Biosynthesis of secondary metabolites	Cluster-22814.87471	-1.64821	-1.27723	0	EC:1.3.1.83 1.3.1.111	geranylgeranyl diphosphate reductase, chloroplastic
Biosynthesis of secondary metabolites	Cluster-22814.20346	0	1.63926	2.61874	EC:1.3.1.83 1.3.1.111	geranylgeranyl diphosphate reductase, chloroplastic
Biosynthesis of secondary metabolites	Cluster-22814.17655	-4.25823	-4.32247	0	EC:6.4.1.2 6.3.4.14 2.1.3.15	acetyl-CoA carboxylase 1-like
Biosynthesis of secondary metabolites	Cluster-22814.124419	0	-3.875	-3.25652	EC:1.1.3.15	Hydroxyacid oxidase
Biosynthesis of secondary metabolites	Cluster-22814.139857	0	-2.7201	-3.35513	EC:1.1.3.15	Hydroxyacid oxidase
Biosynthesis of secondary metabolites	Cluster-22814.103900	1.13886	-2.16909	-3.31379	EC:1.1.3.15	Hydroxyacid oxidase
Biosynthesis of secondary metabolites	Cluster-22814.106044	1.05142	1.08399	0	EC:1.1.3.15	peroxisomal (S)-2-hydroxy-acid oxidase GLO1
Biosynthesis of secondary metabolites	Cluster-22814.76164	1.042	1.15513	0	EC:1.1.3.15	peroxisomal (S)-2-hydroxy-acid oxidase GLO1
Biosynthesis of secondary metabolites	Cluster-22814.129568	0	2.58165	2.21049	EC:1.1.3.15	peroxisomal (S)-2-hydroxy-acid oxidase GLO1
Biosynthesis of secondary metabolites	Cluster-22814.87650	0	3.26236	1.95684	EC:1.1.3.15	peroxisomal (S)-2-hydroxy-acid oxidase GLO1
Biosynthesis of secondary metabolites	Cluster-22814.106050	1.32024	1.90701	0	EC:1.1.3.15	peroxisomal (S)-2-hydroxy-acid oxidase-like
Biosynthesis of secondary metabolites	Cluster-22814.133175	1.54371	1.8328	0	EC:1.1.3.15	peroxisomal (S)-2-hydroxy-acid oxidase-like
Biosynthesis of secondary metabolites	Cluster-22814.160083	0	-1.1005	-1.32813	EC:1.14.14.40	isoleucine N-monooxygenase 2-like
Biosynthesis of secondary metabolites	Cluster-22814.87738	1.06046	1.43344	0	EC:1.14.14.40	phenylalanine N-monooxygenase-like
Biosynthesis of secondary metabolites	Cluster-22814.96165	0	3.30064	2.11223	EC:1.14.14.40	phenylalanine N-monooxygenase-like
Biosynthesis of secondary metabolites	Cluster-22814.44635	2.38391	2.14041	0	EC:2.7.7.64	UDP-sugar pyrophosphorylase-like
Biosynthesis of secondary metabolites	Cluster-22814.108373	-2.2101	-4.79871	0	EC:2.7.7.64	uncharacterized protein LOC104808371
Biosynthesis of secondary metabolites	Cluster-22814.158161	0	-2.70328	-3.81432	EC:2.7.7.64	uncharacterized protein LOC104808371
Biosynthesis of secondary metabolites	Cluster-22814.158840	-4.74572	-5.14934	0	EC:2.1.1.295	2-methyl-6-phytyl-1,4-hydroquinone methyltransferase 1, chloroplastic
Biosynthesis of secondary metabolites	Cluster-22814.102267	1.25956	1.90216	0	EC:2.1.1.295	2-methyl-6-phytyl-1,4-hydroquinone methyltransferase 1, chloroplastic-like
Biosynthesis of secondary metabolites	Cluster-22814.89225	1.25841	1.37842	0	EC:2.7.2.4 1.1.1.3	bifunctional aspartokinase/homoserine dehydrogenase 2, chloroplastic-like
Biosynthesis of secondary metabolites	Cluster-22814.29317	-1.21716	-2.77281	-1.56145	EC:2.7.2.4 1.1.1.3	bifunctional aspartokinase/homoserine dehydrogenase 2, chloroplastic-like
Biosynthesis of secondary metabolites	Cluster-22814.114712	-3.495	-5.86312	0	EC:1.14.13.-	cytochrome P450 724B1
Biosynthesis of secondary metabolites	Cluster-22814.156067	-3.5112	-7.82589	0	EC:1.14.13.-	cytochrome P450 724B1
Biosynthesis of secondary metabolites	Cluster-22814.161443	-6.89322	-2.93142	0	EC:1.14.13.-	cytochrome P450 724B1
Biosynthesis of secondary metabolites	Cluster-22814.45534	-6.1673	-11.3598	0	EC:1.14.13.-	cytochrome P450 724B1
Biosynthesis of secondary metabolites	Cluster-22814.62187	-2.69056	-3.18294	0	EC:1.14.13.-	cytochrome P450 724B1
Biosynthesis of secondary metabolites	Cluster-22814.121295	-2.00766	-3.9696	-1.97314	EC:1.14.13.-	cytochrome P450 724B1-like
Biosynthesis of secondary metabolites	Cluster-22814.125451	0	-4.17956	-3.64315	EC:4.2.3.27	bifunctional levopimaradiene synthase, chloroplastic-like
Biosynthesis of secondary metabolites	Cluster-27283.0	-3.10224	-2.03974	0	EC:2.4.1.115	anthocyanidin 3-O-glucosyltransferase 7-like
Biosynthesis of secondary metabolites	Cluster-22814.92994	1.335	3.31175	1.97056	EC:2.4.1.115	anthocyanidin 3-O-glucosyltransferase 7-like
Biosynthesis of secondary metabolites	Cluster-22814.132969	-4.49575	-6.40619	0	EC:2.5.1.47 4.4.1.9	bifunctional L-3-cyanoalanine synthase/cysteine synthase 2, mitochondrial
Biosynthesis of secondary metabolites	Cluster-22814.132971	-5.69248	-8.21284	0	EC:2.5.1.47 4.4.1.9	bifunctional L-3-cyanoalanine synthase/cysteine synthase 2, mitochondrial
Biosynthesis of secondary metabolites	Cluster-22814.132973	-7.41269	-7.49418	0	EC:2.5.1.47 4.4.1.9	bifunctional L-3-cyanoalanine synthase/cysteine synthase 2, mitochondrial
Biosynthesis of secondary metabolites	Cluster-22814.40893	-5.50602	-6.58947	0	EC:2.5.1.47 4.4.1.9	bifunctional L-3-cyanoalanine synthase/cysteine synthase 2, mitochondrial
Biosynthesis of secondary metabolites	Cluster-22814.40894	-5.27928	-5.54579	0	EC:2.5.1.47 4.4.1.9	bifunctional L-3-cyanoalanine synthase/cysteine synthase 2, mitochondrial
Biosynthesis of secondary metabolites	Cluster-22814.40895	-4.84049	-4.98006	0	EC:2.5.1.47 4.4.1.9	bifunctional L-3-cyanoalanine synthase/cysteine synthase 2, mitochondrial
Biosynthesis of secondary metabolites	Cluster-22814.50566	-6.89767	-6.9791	0	EC:2.5.1.47 4.4.1.9	bifunctional L-3-cyanoalanine synthase/cysteine synthase 2, mitochondrial
Biosynthesis of secondary metabolites	Cluster-22814.50567	-6.87572	-6.95509	0	EC:2.5.1.47 4.4.1.9	bifunctional L-3-cyanoalanine synthase/cysteine synthase 2, mitochondrial
Biosynthesis of secondary metabolites	Cluster-22814.50570	-6.22022	-6.29942	0	EC:2.5.1.47 4.4.1.9	bifunctional L-3-cyanoalanine synthase/cysteine synthase 2, mitochondrial
Biosynthesis of secondary metabolites	Cluster-22814.85470	1.34699	2.07518	0	EC:3.5.5.4 4.2.1.65	bifunctional nitrilase/nitrile hydratase NIT4A-like
Biosynthesis of secondary metabolites	Cluster-22814.105101	1.19556	1.83201	0	EC:3.4.19.5	isoaspartyl peptidase/L-asparaginase 1
Biosynthesis of secondary metabolites	Cluster-22814.88786	0	1.64674	1.01373	EC:3.4.19.5	isoaspartyl peptidase/L-asparaginase 1
Biosynthesis of secondary metabolites	Cluster-22814.26705	-2.11357	-6.76161	0	EC:3.4.19.5	isoaspartyl peptidase/L-asparaginase 2
Biosynthesis of secondary metabolites	Cluster-33664.0	0	-2.30818	-2.03714	EC:3.4.19.5	isoaspartyl peptidase/L-asparaginase 2
Biosynthesis of secondary metabolites	Cluster-22814.46478	-2.60811	-4.21118	-1.60977	EC:3.4.19.5	isoaspartyl peptidase/L-asparaginase 2
Biosynthesis of secondary metabolites	Cluster-22814.46481	-1.32965	-5.72346	-4.3895	EC:3.4.19.5	isoaspartyl peptidase/L-asparaginase 2
Biosynthesis of secondary metabolites	Cluster-22814.16577	-3.03344	-6.4699	0	EC:2.3.1.133	BAHDb5a-1; BAHD family acyltransferase
Biosynthesis of secondary metabolites	Cluster-22814.165594	-9.79656	-9.88273	0	EC:2.3.1.133	shikimate O-hydroxycinnamoyltransferase-like
Biosynthesis of secondary metabolites	Cluster-22814.22706	-1.54493	-2.97949	0	EC:2.3.1.133	shikimate O-hydroxycinnamoyltransferase-like
Biosynthesis of secondary metabolites	Cluster-17809.0	-5.54681	-6.58952	0	EC:2.3.1.133	spermidine hydroxycinnamoyl transferase
Biosynthesis of secondary metabolites	Cluster-22814.12308	-3.83287	-6.61265	0	EC:2.3.1.133	vinorine synthase-like
Biosynthesis of secondary metabolites	Cluster-22814.110824	1.50152	2.17511	0	EC:2.1.1.68	caffeic acid 3-O-methyltransferase
Biosynthesis of secondary metabolites	Cluster-22814.103136	1.34993	1.76706	0	EC:2.1.1.68	caffeic acid 3-O-methyltransferase-like
Biosynthesis of secondary metabolites	Cluster-22814.27431	-1.11516	-1.16308	0	EC:1.14.15.17	pheophorbide a oxygenase, chloroplastic
Biosynthesis of secondary metabolites	Cluster-22814.111791	0	-3.42563	-4.08786	EC:1.14.15.17	pheophorbide a oxygenase, chloroplastic-like
Biosynthesis of secondary metabolites	Cluster-22814.121541	0	1.81494	2.04761	EC:1.14.15.17	pheophorbide a oxygenase, chloroplastic-like
Biosynthesis of secondary metabolites	Cluster-22814.29995	0	1.38333	1.12077	EC:1.14.15.17	pheophorbide a oxygenase, chloroplastic-like
Biosynthesis of secondary metabolites	Cluster-22814.84674	0	1.16582	1.0071	EC:1.14.15.17	pheophorbide a oxygenase, chloroplastic-like
Biosynthesis of secondary metabolites	Cluster-22814.172817	-6.80735	-4.4443	0	EC:1.14.14.81	flavonoid 3',5'-hydroxylase 1-like
Biosynthesis of secondary metabolites	Cluster-22814.45888	-1.97798	-1.23348	0	EC:1.14.14.81	flavonoid 3',5'-hydroxylase 1-like
Biosynthesis of secondary metabolites	Cluster-25152.0	-3.8636	-3.3254	0	EC:1.14.14.81	flavonoid 3',5'-hydroxylase 1-like
Biosynthesis of secondary metabolites	Cluster-22814.121327	-1.57179	-1.52454	0	EC:2.3.1.218	phenylpropanoylacetyl-CoA synthase
Biosynthesis of secondary metabolites	Cluster-22814.139548	-1.69891	-1.81652	0	EC:2.3.1.218	phenylpropanoylacetyl-CoA synthase
Biosynthesis of secondary metabolites	Cluster-22814.140991	-1.07181	-4.19639	0	EC:2.3.1.218	phenylpropanoylacetyl-CoA synthase
Biosynthesis of secondary metabolites	Cluster-22814.141825	-1.35306	-1.96037	0	EC:2.3.1.218	phenylpropanoylacetyl-CoA synthase
Biosynthesis of secondary metabolites	Cluster-22814.117894	0	-2.3624	-2.14511	EC:2.3.1.218	phenylpropanoylacetyl-CoA synthase
Biosynthesis of secondary metabolites	Cluster-22814.123111	0	-2.19981	-2.77852	EC:2.3.1.218	phenylpropanoylacetyl-CoA synthase
Biosynthesis of secondary metabolites	Cluster-22814.123112	0	-2.1557	-1.65504	EC:2.3.1.218	phenylpropanoylacetyl-CoA synthase
Biosynthesis of secondary metabolites	Cluster-22814.139547	0	-3.60965	-3.847	EC:2.3.1.218	phenylpropanoylacetyl-CoA synthase
Biosynthesis of secondary metabolites	Cluster-22814.140648	-3.26087	-6.78501	0	EC:2.3.1.217	curcumin synthase 2
Biosynthesis of secondary metabolites	Cluster-22814.101156	0	-5.42741	-5.04321	EC:2.3.1.217	curcumin synthase 2
Biosynthesis of secondary metabolites	Cluster-22814.167983	0	-2.96176	-3.18663	EC:2.3.1.217	curcumin synthase 2
Biosynthesis of secondary metabolites	Cluster-22814.167984	0	-1.10231	-1.59824	EC:2.3.1.217	curcumin synthase 2
Biosynthesis of secondary metabolites	Cluster-22814.101155	-1.77874	-3.89911	-2.12522	EC:2.3.1.217	curcumin synthase 2
Biosynthesis of secondary metabolites	Cluster-22814.125771	-1.20898	-4.0457	-2.8436	EC:2.3.1.217	curcumin synthase 2
Biosynthesis of secondary metabolites	Cluster-22814.141190	-1.24397	-3.61507	-2.37586	EC:2.3.1.217	curcumin synthase 2
Biosynthesis of secondary metabolites	Cluster-22814.55641	-2.14431	-7.41733	0	EC:4.2.1.105	2-hydroxyisoflavanone dehydratase
Biosynthesis of secondary metabolites	Cluster-27475.0	-4.02065	-2.99608	0	EC:4.2.1.105	2-hydroxyisoflavanone dehydratase-like
Biosynthesis of secondary metabolites	Cluster-22814.2176	3.68338	5.78469	2.09316	EC:1.14.14.90 1.14.14.89	cytochrome P450 81E8-like
Biosynthesis of secondary metabolites	Cluster-22814.133387	-2.06054	-2.73262	0	EC:1.14.14.90 1.14.14.89	isoflavone 2'-hydroxylase-like
Biosynthesis of secondary metabolites	Cluster-22814.2126	-2.83905	-7.47772	0	EC:1.14.14.90 1.14.14.89	isoflavone 2'-hydroxylase-like
Biosynthesis of secondary metabolites	Cluster-46135.0	0	1.67286	1.0489	EC:1.14.14.90 1.14.14.89	isoflavone 2'-hydroxylase-like
Biosynthesis of secondary metabolites	Cluster-22814.157373	-2.12588	-1.77323	0	EC:1.14.13.28	CYP93A1, D6aH; cytochrome P450 93A1-like
Biosynthesis of secondary metabolites	Cluster-22814.33602	0	2.39871	1.27075	EC:1.14.13.39	NO-associated protein 1, chloroplastic/mitochondrial
Biosynthesis of secondary metabolites	Cluster-22814.2558	0	-1.82769	-1.65252	EC:2.4.1.-	scopoletin glucosyltransferase
Biosynthesis of secondary metabolites	Cluster-22814.90209	1.06678	1.59208	0	EC:2.4.1.-	UDP-glycosyltransferase 73C5-like
Biosynthesis of secondary metabolites	Cluster-22814.79723	0	2.67429	2.19886	EC:2.4.1.-	UDP-glycosyltransferase 73C5-like
Biosynthesis of secondary metabolites	Cluster-22814.90467	0	1.98772	1.61948	EC:2.4.1.-	UDP-glycosyltransferase 73C5-like
Biosynthesis of secondary metabolites	Cluster-22814.79724	1.13725	2.27071	1.12979	EC:2.4.1.-	UDP-glycosyltransferase 73C5-like
Biosynthesis of secondary metabolites	Cluster-22814.83778	1.29508	2.34826	1.04816	EC:2.4.1.-	UDP-glycosyltransferase 73C5-like
Biosynthesis of secondary metabolites	Cluster-22814.131566	-9.7229	-7.3624	0	EC:2.4.1.-	UDP-glycosyltransferase 73C6-like
Biosynthesis of secondary metabolites	Cluster-22814.130093	-4.63727	-4.18771	0	EC:2.4.1.-	UDP-glycosyltransferase 73E1-like
Biosynthesis of secondary metabolites	Cluster-22814.132488	-4.59359	-5.31972	0	EC:2.4.1.-	UDP-glycosyltransferase 73E1-like
Biosynthesis of secondary metabolites	Cluster-22814.136487	-6.20074	-7.24361	0	EC:2.4.1.-	UDP-glycosyltransferase 73E1-like
Biosynthesis of secondary metabolites	Cluster-22814.138365	-4.08697	-1.41731	0	EC:2.4.1.-	UDP-glycosyltransferase 73E1-like
Biosynthesis of secondary metabolites	Cluster-22814.139981	-11.3834	-11.4666	0	EC:2.4.1.-	UDP-glycosyltransferase 73E1-like
Biosynthesis of secondary metabolites	Cluster-22814.35547	-7.49301	-7.12847	0	EC:2.4.1.-	UDP-glycosyltransferase 73E1-like
Biosynthesis of secondary metabolites	Cluster-22814.98188	-6.85157	-6.93381	0	EC:2.4.1.-	UDP-glycosyltransferase 73E1-like
Biosynthesis of secondary metabolites	Cluster-42233.0	-5.66261	-5.7306	0	EC:2.4.1.-	UDP-glycosyltransferase 73E1-like
Biosynthesis of secondary metabolites	Cluster-22814.119050	-1.55094	-1.38023	0	EC:2.4.1.-	UDP-glycosyltransferase 73E1
Biosynthesis of secondary metabolites	Cluster-22814.143248	-1.47636	-1.77662	0	EC:2.4.1.-	UDP-glycosyltransferase 73E1
Biosynthesis of secondary metabolites	Cluster-22814.25644	-1.63913	-1.6237	0	EC:2.4.1.-	UDP-glycosyltransferase 73E1
Biosynthesis of secondary metabolites	Cluster-22814.107235	-1.39988	-5.39693	-4.00971	EC:2.4.1.-	UDP-glycosyltransferase 73E1
Biosynthesis of secondary metabolites	Cluster-22814.114974	-4.30352	-6.0294	-1.73512	EC:2.4.1.-	UDP-glycosyltransferase 73E1
Biosynthesis of secondary metabolites	Cluster-22814.117825	-5.02686	-7.55826	0	EC:2.4.1.-	UDP-glycosyltransferase 73E1-like
Biosynthesis of secondary metabolites	Cluster-22814.67101	-5.63957	-5.76065	0	EC:2.4.1.-	UDP-glycosyltransferase 73E1-like
Biosynthesis of secondary metabolites	Cluster-22814.55415	1.40253	1.03384	0	EC:2.3.1.15	glycerol-3-phosphate acyltransferase 3
Biosynthesis of secondary metabolites	Cluster-22814.162327	-4.26404	-6.80136	0	EC:2.3.1.15 2.3.1.198	glycerol-3-phosphate 2-O-acyltransferase 4-like
Biosynthesis of secondary metabolites	Cluster-22814.48623	-4.90956	-3.99164	0	EC:2.3.1.15 2.3.1.198	glycerol-3-phosphate 2-O-acyltransferase 6-like
Biosynthesis of secondary metabolites	Cluster-42092.0	-4.22229	-6.16008	0	EC:2.3.1.15 2.3.1.198	glycerol-3-phosphate 2-O-acyltransferase 6-like
Biosynthesis of secondary metabolites	Cluster-22814.62672	-4.66827	-6.96613	0	EC:2.3.1.15 2.3.1.198	glycerol-3-phosphate acyltransferase 5-like
Biosynthesis of secondary metabolites	Cluster-12004.0	-2.73514	-7.13801	0	EC:2.3.1.15 2.3.1.198	glycerol-3-phosphate acyltransferase 2
Biosynthesis of secondary metabolites	Cluster-34137.0	-6.287	-4.51634	0	EC:2.3.1.51 2.3.1.-	1-acyl-sn-glycerol-3-phosphate acyltransferase PLS1-like
Biosynthesis of secondary metabolites	Cluster-22814.96092	1.74799	1.96093	0	EC:1.14.13.122	chlorophyllide a oxygenase, chloroplastic
Biosynthesis of secondary metabolites	Cluster-22814.164301	0	1.90989	1.06593	EC:1.14.13.122	chlorophyllide a oxygenase, chloroplastic
Biosynthesis of secondary metabolites	Cluster-22814.138301	0	-1.46592	-1.23706	EC:1.1.1.294	chlorophyll(ide) b reductase NYC1, chloroplastic
Biosynthesis of secondary metabolites	Cluster-22814.89519	1.86634	2.52623	0	EC:2.4.1.242	granule-bound starch synthase 1, chloroplastic/amyloplastic
Biosynthesis of secondary metabolites	Cluster-22814.89521	2.52784	2.05256	0	EC:2.4.1.242	granule-bound starch synthase 1, chloroplastic/amyloplastic
Biosynthesis of secondary metabolites	Cluster-22814.89524	2.50277	2.95232	0	EC:2.4.1.242	granule-bound starch synthase 1, chloroplastic/amyloplastic
Biosynthesis of secondary metabolites	Cluster-22814.10377	-6.86591	-6.94906	0	EC:2.5.1.1 2.5.1.10 2.5.1.29	geranylgeranyl pyrophosphate synthase 7, chloroplastic-like
Biosynthesis of secondary metabolites	Cluster-22814.121190	-4.91224	-7.42158	0	EC:2.5.1.1 2.5.1.10 2.5.1.29	geranylgeranyl pyrophosphate synthase 7, chloroplastic-like
Biosynthesis of secondary metabolites	Cluster-22814.41082	-2.82144	-8.28055	0	EC:2.5.1.1 2.5.1.10 2.5.1.29	geranylgeranyl pyrophosphate synthase 7, chloroplastic-like
Biosynthesis of secondary metabolites	Cluster-22814.66546	-3.03418	-9.12916	0	EC:2.5.1.1 2.5.1.10 2.5.1.29	geranylgeranyl pyrophosphate synthase 7, chloroplastic-like
Biosynthesis of secondary metabolites	Cluster-32741.0	-2.98211	-5.55301	0	EC:2.5.1.1 2.5.1.10 2.5.1.29	geranylgeranyl pyrophosphate synthase 7, chloroplastic-like
Biosynthesis of secondary metabolites	Cluster-22814.44251	0	-2.21593	-1.93866	EC:2.5.1.1 2.5.1.10 2.5.1.29	geranylgeranyl pyrophosphate synthase 7, chloroplastic-like
Biosynthesis of secondary metabolites	Cluster-22814.64104	0	-2.76143	-3.32112	EC:2.5.1.1 2.5.1.10 2.5.1.29	geranylgeranyl pyrophosphate synthase 7, chloroplastic-like
Biosynthesis of secondary metabolites	Cluster-22814.156427	1.44708	1.61771	0	EC:2.7.7.4 2.7.1.25	ATP sulfurylase 1, chloroplastic
Biosynthesis of secondary metabolites	Cluster-22814.128144	1.60322	2.24888	0	EC:2.7.7.4 2.7.1.25	ATP sulfurylase 1, chloroplastic-like
Biosynthesis of secondary metabolites	Cluster-22814.77624	1.0212	1.2885	0	EC:4.2.1.10 1.1.1.25	bifunctional 3-dehydroquinate dehydratase/shikimate dehydrogenase, chloroplastic-like
Biosynthesis of secondary metabolites	Cluster-22814.74482	1.18241	1.73258	0	EC:4.2.1.10 1.1.1.25	bifunctional 3-dehydroquinate dehydratase/shikimate dehydrogenase, chloroplastic-like isoform X1
Biosynthesis of secondary metabolites	Cluster-22814.82350	1.07032	1.0369	0	EC:4.2.1.10 1.1.1.25	bifunctional 3-dehydroquinate dehydratase/shikimate dehydrogenase, chloroplastic-like isoform X1
Biosynthesis of secondary metabolites	Cluster-22814.130932	0	-1.82088	-1.82523	EC:4.2.1.10 1.1.1.25	bifunctional 3-dehydroquinate dehydratase/shikimate dehydrogenase, chloroplastic-like isoform X1
Biosynthesis of secondary metabolites	Cluster-22814.166320	0	1.88427	1.62193	EC:4.2.1.10 1.1.1.25	bifunctional 3-dehydroquinate dehydratase/shikimate dehydrogenase, chloroplastic-like isoform X1
Biosynthesis of secondary metabolites	Cluster-22814.45928	0	-7.02455	-7.60615	EC:4.2.1.10 1.1.1.25	bifunctional 3-dehydroquinate dehydratase/shikimate dehydrogenase, chloroplastic-like isoform X1
Biosynthesis of secondary metabolites	Cluster-22814.64602	0	-1.53206	-1.31452	EC:4.2.1.10 1.1.1.25	bifunctional 3-dehydroquinate dehydratase/shikimate dehydrogenase, chloroplastic-like isoform X1
Biosynthesis of secondary metabolites	Cluster-22814.66204	0	-1.71953	-1.50097	EC:4.2.1.10 1.1.1.25	bifunctional 3-dehydroquinate dehydratase/shikimate dehydrogenase, chloroplastic-like isoform X1
Biosynthesis of secondary metabolites	Cluster-22814.146210	0	-6.29697	-6.63178	EC:1.2.1.31 1.2.1.8 1.2.1.3	aldehyde dehydrogenase family 2 member C4-like
Biosynthesis of secondary metabolites	Cluster-22814.157235	0	-1.66348	-1.8766	EC:1.2.1.31 1.2.1.8 1.2.1.3	aldehyde dehydrogenase family 2 member C4-like
Biosynthesis of secondary metabolites	Cluster-22814.38398	-3.21966	-5.20932	0	EC:1.2.1.31 1.2.1.8 1.2.1.3	aldehyde dehydrogenase family 7 member A1
Biosynthesis of secondary metabolites	Cluster-22814.48715	-1.73744	-1.22745	0	EC:1.2.1.31 1.2.1.8 1.2.1.3	aldehyde dehydrogenase family 7 member A1
Biosynthesis of secondary metabolites	Cluster-22814.48716	-4.89581	-5.87686	0	EC:1.2.1.31 1.2.1.8 1.2.1.3	aldehyde dehydrogenase family 7 member A1
Biosynthesis of secondary metabolites	Cluster-22814.58771	-3.06194	-3.84368	0	EC:1.2.1.31 1.2.1.8 1.2.1.3	aldehyde dehydrogenase family 7 member A1
Biosynthesis of secondary metabolites	Cluster-22814.93572	2.04789	2.62145	0	EC:1.2.1.31 1.2.1.8 1.2.1.3	aldehyde dehydrogenase family 7 member A1
Biosynthesis of secondary metabolites	Cluster-22814.107905	1.75362	2.47745	0	EC:1.2.1.31 1.2.1.8 1.2.1.3	aldehyde dehydrogenase family 7 member B4
Biosynthesis of secondary metabolites	Cluster-22814.129169	-1.93072	-1.49593	0	EC:1.2.1.31 1.2.1.8 1.2.1.3	aldehyde dehydrogenase family 7 member B4
Biosynthesis of secondary metabolites	Cluster-22814.76074	-1.42138	-1.0815	0	EC:1.2.1.31 1.2.1.8 1.2.1.3	aldehyde dehydrogenase family 7 member B4
Biosynthesis of secondary metabolites	Cluster-22814.79346	1.79969	2.28347	0	EC:1.2.1.31 1.2.1.8 1.2.1.3	aldehyde dehydrogenase family 7 member B4
Biosynthesis of secondary metabolites	Cluster-22814.83234	-3.20182	-4.87987	0	EC:1.2.1.31 1.2.1.8 1.2.1.3	aldehyde dehydrogenase family 7 member B4
Biosynthesis of secondary metabolites	Cluster-22814.94467	1.93738	2.70606	0	EC:1.2.1.31 1.2.1.8 1.2.1.3	aldehyde dehydrogenase family 7 member B4
Biosynthesis of secondary metabolites	Cluster-22814.100909	0	2.31299	1.50658	EC:3.6.1.31 3.5.4.19 1.1.1.23	uncharacterized protein LOC111783531
Biosynthesis of secondary metabolites	Cluster-22814.145087	-4.60036	-7.13511	0	EC:4.2.3.104 4.2.3.57	alpha-humulene synthase-like isoform X1
Biosynthesis of secondary metabolites	Cluster-22814.17588	-2.09765	-8.29099	0	EC:4.2.3.104 4.2.3.57	alpha-humulene synthase-like isoform X1
Biosynthesis of secondary metabolites	Cluster-22814.180231	-3.1541	-6.4074	0	EC:4.2.3.104 4.2.3.57	alpha-humulene synthase-like isoform X1
Biosynthesis of secondary metabolites	Cluster-22814.183343	-7.49494	-7.57695	0	EC:4.2.3.104 4.2.3.57	alpha-humulene synthase-like isoform X1
Biosynthesis of secondary metabolites	Cluster-22814.32306	-9.9891	-10.0701	0	EC:4.2.3.104 4.2.3.57	alpha-humulene synthase-like isoform X1
Biosynthesis of secondary metabolites	Cluster-47326.2	-2.17091	-7.10142	0	EC:4.2.3.104 4.2.3.57	alpha-humulene synthase-like isoform X1
Biosynthesis of secondary metabolites	Cluster-22814.137541	0	-9.353	-8.48715	EC:4.2.3.104 4.2.3.57	alpha-humulene synthase-like isoform X1
Biosynthesis of secondary metabolites	Cluster-46370.0	-1.56014	-8.07718	-6.52118	EC:4.2.3.104 4.2.3.57	alpha-humulene synthase-like isoform X1
Biosynthesis of secondary metabolites	Cluster-22814.149239	-3.90491	-4.83014	0	EC:2.7.7.69	GDP-L-galactose phosphorylase 1-like
Biosynthesis of secondary metabolites	Cluster-22814.108475	0	-4.23972	-3.85674	EC:2.7.7.69	GDP-L-galactose phosphorylase 1-like
Biosynthesis of secondary metabolites	Cluster-22814.110497	0	-4.13221	-4.13795	EC:2.7.7.69	GDP-L-galactose phosphorylase 1-like
Biosynthesis of secondary metabolites	Cluster-22814.44453	0	-8.13258	-7.70066	EC:2.7.7.69	GDP-L-galactose phosphorylase 1-like
Biosynthesis of secondary metabolites	Cluster-22814.86600	0	-2.72638	-2.27992	EC:2.7.7.69	GDP-L-galactose phosphorylase 1-like
Biosynthesis of secondary metabolites	Cluster-22814.95465	0	-2.71682	-2.49483	EC:2.7.7.69	GDP-L-galactose phosphorylase 1-like
Biosynthesis of secondary metabolites	Cluster-22814.49523	0	-3.72816	-4.33665	EC:2.7.7.69	GDP-L-galactose phosphorylase 2
Biosynthesis of secondary metabolites	Cluster-22814.50675	0	-4.26855	-4.36912	EC:2.7.7.69	GDP-L-galactose phosphorylase 2
Biosynthesis of secondary metabolites	Cluster-22814.125914	-4.03551	-4.67771	0		methylsterol monooxygenase 1-1
Biosynthesis of secondary metabolites	Cluster-22814.87034	1.5425	1.64161	0		methylsterol monooxygenase 2-1-like
Biosynthesis of secondary metabolites	Cluster-22814.117837	1.65668	1.26299	0	EC:2.4.1.263	UDP-glucosyltransferase 73B2
Biosynthesis of secondary metabolites	Cluster-22814.128964	-1.77432	-1.89564	0	EC:2.4.1.263	UDP-glucosyltransferase 73B2
Biosynthesis of secondary metabolites	Cluster-22814.62397	-1.28413	-1.3172	0	EC:2.4.1.263	UDP-glucosyltransferase 73B2
Biosynthesis of secondary metabolites	Cluster-22814.98267	1.58561	1.59466	0	EC:2.4.1.263	UDP-glucosyltransferase 73B2
Biosynthesis of secondary metabolites	Cluster-22814.73414	0	-9.07837	-7.03702	EC:2.4.1.263	UDP-glucosyltransferase 73B2
Biosynthesis of secondary metabolites	Cluster-22814.103948	0	-2.13647	-3.06609	EC:4.1.99.12 3.5.4.25	bifunctional riboflavin biosynthesis protein RIBA 1, chloroplastic
Biosynthesis of secondary metabolites	Cluster-22814.111041	0	-1.68831	-2.65386	EC:4.1.99.12 3.5.4.25	bifunctional riboflavin biosynthesis protein RIBA 1, chloroplastic
Biosynthesis of secondary metabolites	Cluster-22814.111042	0	-1.5493	-2.10453	EC:4.1.99.12 3.5.4.25	bifunctional riboflavin biosynthesis protein RIBA 1, chloroplastic
Biosynthesis of secondary metabolites	Cluster-22814.82093	0	-2.52173	-3.39499	EC:4.1.99.12 3.5.4.25	bifunctional riboflavin biosynthesis protein RIBA 1, chloroplastic
Biosynthesis of secondary metabolites	Cluster-22814.82094	0	-1.11288	-1.9869	EC:4.1.99.12 3.5.4.25	bifunctional riboflavin biosynthesis protein RIBA 1, chloroplastic
Biosynthesis of secondary metabolites	Cluster-22814.63547	0	-2.70998	-2.73871	EC:4.1.99.12 3.5.4.25	bifunctional riboflavin biosynthesis protein RIBA 2, chloroplastic
Biosynthesis of secondary metabolites	Cluster-22814.155662	3.19582	3.02521	0	EC:2.3.1.1	LOW QUALITY PROTEIN: amino-acid acetyltransferase NAGS1, chloroplastic
Biosynthesis of secondary metabolites	Cluster-22814.101400	1.93604	2.50666	0	EC:2.3.1.1	amino-acid acetyltransferase NAGS2, chloroplastic
Biosynthesis of secondary metabolites	Cluster-22814.104703	1.83186	2.26	0	EC:2.3.1.1	amino-acid acetyltransferase NAGS2, chloroplastic
Biosynthesis of secondary metabolites	Cluster-22814.106930	2.25548	2.93171	0	EC:2.3.1.1	amino-acid acetyltransferase NAGS2, chloroplastic
Biosynthesis of secondary metabolites	Cluster-22814.87307	2.11042	2.48272	0	EC:2.3.1.1	amino-acid acetyltransferase NAGS2, chloroplastic
Biosynthesis of secondary metabolites	Cluster-22814.92990	1.61042	2.58588	0	EC:2.3.1.1	amino-acid acetyltransferase NAGS2, chloroplastic
Biosynthesis of secondary metabolites	Cluster-22814.96116	1.84664	2.16362	0	EC:2.3.1.1	amino-acid acetyltransferase NAGS2, chloroplastic
Biosynthesis of secondary metabolites	Cluster-22814.153707	-1.23864	-4.39223	-3.16091	EC:1.14.11.32	codeine O-demethylase
Biosynthesis of secondary metabolites	Cluster-22814.119436	-5.41695	-4.29725	0	EC:2.3.1.199	3-ketoacyl-CoA synthase 10-like
Biosynthesis of secondary metabolites	Cluster-22814.129391	-6.96973	-7.05218	0	EC:2.3.1.199	3-ketoacyl-CoA synthase 10-like
Biosynthesis of secondary metabolites	Cluster-22814.166220	-7.55506	-4.79588	0	EC:2.3.1.199	3-ketoacyl-CoA synthase 10-like
Biosynthesis of secondary metabolites	Cluster-22814.169271	-6.44791	-5.04462	0	EC:2.3.1.199	3-ketoacyl-CoA synthase 10-like
Biosynthesis of secondary metabolites	Cluster-22814.65097	-3.00505	-5.40867	0	EC:2.3.1.199	3-ketoacyl-CoA synthase 10-like
Biosynthesis of secondary metabolites	Cluster-22814.168781	-7.10861	-5.3293	0	EC:2.3.1.199	3-ketoacyl-CoA synthase 11
Biosynthesis of secondary metabolites	Cluster-22814.10342	-7.79536	-5.02045	0	EC:2.3.1.199	3-ketoacyl-CoA synthase 11-like
Biosynthesis of secondary metabolites	Cluster-22814.15709	-7.14654	-7.22988	0	EC:2.3.1.199	3-ketoacyl-CoA synthase 11-like
Biosynthesis of secondary metabolites	Cluster-22814.15710	-7.14856	-7.2292	0	EC:2.3.1.199	3-ketoacyl-CoA synthase 11-like
[truncated: 1,830 more rows]
